# Supplementary material for: Behavioural Differences and Neural Substrates of Altruistic and Spiteful Punishment
Source: Sci Rep. 2017 Nov 7;7:14654. doi: 10.1038/s41598-017-15188-w (PMC5676782; doi:10.1038/s41598-017-15188-w)
Supplement: Supplementary file 2 — Dataset [file 41598_2017_15188_MOESM2_ESM.csv]

Variables Used in the Analysis
Age2012		Age as of Jan 1, 2012
Male		Male =1, Female = 0
class		Subjective social class
Income		Income
EvUniv		University Graduation
Children		N of children
Married		Current matital status, 0 = not married, 1 = married
NeverMarried		Never married = 1, otherwise = 0
tpp0 - tpp15		JPY used for punishment when the dictator provided JPY 0 - 1500 to the recipient
UGRes0 - UGRes15		1 = rejection, 0 = no rejection, when the proposer made an offer of JPY 0 - 1500
PDG1		Mean proportion of the endowment provided by the participant in the first PDG
PDG2		Proportion of the endowment of JPY 1000 provided by the partticipant in the second PDG
SDG1		Proportion of the endowment of JPY 1000 provided by the partticipant in the first SDG
SDG2		Proportion of the endowment of JPY 1000 provided by the partticipant in the first SDG
DG1		2 times the proportion of the endowment of JPY 1000 provided by the dictator in the first DG
DG2		2 times the proportion of the endowment provided by the dictator in the second DG
PDhappy1		Satisfaction with the CD (own cooperation, partner defection) outcome in the first PDG
PDhappy2		Satisfaction with the CC outcome in the first PDG
PDhappy3		Satisfaction with the DC outcome in the first PDG
PDhappy4		Satisfaction with the DD outcome in the first PDG
lHam18	lNE6	aseg6	lHam19	rHam19	lNE3	rNE3	aseg15	aseg29	ICV
lHam18		Left Caudate Nucleus by Hammers
lNE6		Left Caudate Nucleus by Neuromorphometrics
aseg6		Left Caudate Nucleus by Aseg
lHam19		Left nuclus accumens by Hammers
rHam19		Right nuclus accumens by Hammers
lNE3		Left nuclus accumens by Neuromorphometrics
rNE3		Right nuclus accumens by Neuromorphometrics
aseg15		Left nuclus accumens by Aseg
aseg29		Right nuclus accumens by Aseg
ICV		Intracranial volume
OBS	ID	Age2012	Male	class	Income	EdUniv	house	Children	Married	NeverMarried	tpp0	tpp1	tpp2	tpp3	tpp4	tpp5	tpp6	tpp7	tpp8	tpp9	tpp10	tpp11	tpp12	tpp13	tpp14	tpp15	UGRes0	UGRes1	UGRes2	UGRes3	UGRes4	UGRes5	UGRes6	UGRes7	UGRes8	UGRes9	UGRes10	UGRes11	UGRes12	UGRes13	UGRes14	UGRes15	PDG1	PDG2	SDG1	SDG2	DG1	DG2	TG
1	10045	44	0	4	1	1	0	.	0	0	.	.	.	.	.	.	.	.	.	.	.	.	.	.	.	.	.	.	.	.	.	.	.	.	.	.	.	.	.	.	.	.	0.83333	.	.	.	.	.	.
2	10050	39	0	3	0	1	1	.	0	0	.	.	.	.	.	.	.	.	.	.	.	.	.	.	.	.	.	.	.	.	.	.	.	.	.	.	.	.	.	.	.	.	.	.	.	.	.	.	.
3	10052	57	0	1	1	0	1	0	1	0	25	25	0	0	0	0	0	0	0	0	0	0	0	0	0	0	1	1	1	1	1	1	0	0	0	0	0	0	0	0	0	0	.	0	0	0	1	1	0.8
4	10053	35	1	2	3	1	0	0	0	1	.	.	.	.	.	.	.	.	.	.	.	.	.	.	.	.	1	1	1	1	1	1	1	0	0	0	0	0	0	0	0	0	1	0.5	0.5	.	1	1	1
5	10056	46	0	4	2	1	0	2	1	0	100	100	100	100	100	100	0	0	0	0	0	0	0	0	0	0	1	1	1	1	1	0	0	0	0	0	0	0	0	0	0	0	1	0.5	0.5	0.4	1	1	0.6
6	10057	30	1	1	2	0	0	0	0	1	375	25	25	25	25	25	25	25	25	25	25	25	25	25	25	0	1	0	0	0	0	0	0	0	0	0	0	0	0	0	0	0	0.66667	0.1	0.1	.	1	0.66667	0.08
7	10059	31	0	3	1	1	1	1	1	0	0	0	0	0	0	0	0	0	0	0	0	0	0	0	0	0	0	0	0	0	0	0	0	0	0	0	0	0	0	0	0	0	0.33333	0.2	0.2	0.2	0	0.33333	0
8	10066	21	0	2	.	1	.	.	0	0	.	.	.	.	.	.	.	.	.	.	.	.	.	.	.	.	.	.	.	.	.	.	.	.	.	.	.	.	.	.	.	.	0.33333	.	.	.	.	.	.
9	10067	31	0	3	2	1	0	.	0	0	.	.	.	.	.	.	.	.	.	.	.	.	.	.	.	.	.	.	.	.	.	.	.	.	.	.	.	.	.	.	.	.	.	.	.	.	.	.	.
10	10068	35	0	1	1	0	0	0	0	0	125	100	75	50	25	0	0	0	0	0	0	0	0	0	0	0	1	1	1	1	1	1	0	0	0	0	0	0	0	0	0	0	0.66667	0.1	0	0.1	0.8	0.8	0.24
11	10071	40	1	3	2	0	0	0	0	1	150	125	100	75	50	25	0	0	0	0	0	0	0	0	0	0	1	1	1	1	1	1	1	0	0	0	0	0	0	0	0	0	0.83333	0.5	0.5	0.5	1	1	1
12	10072	36	0	3	2	1	0	0	0	1	.	.	.	.	.	.	.	.	.	.	.	.	.	.	.	.	1	1	0	0	0	0	0	0	0	0	0	0	0	0	0	0	0.66667	0	0.1	.	0	0.36667	0.64
13	10075	56	1	4	2	1	1	0	0	1	0	0	0	0	0	0	0	0	0	0	0	0	0	0	0	0	1	0	0	0	0	0	0	0	0	0	0	0	0	0	0	0	0.66667	0.6	0.5	0.6	0.6	0.86667	0
14	10076	22	0	2	1	0	0	0	0	1	250	250	250	250	250	125	125	0	0	0	0	0	0	0	0	0	1	1	1	1	1	0	0	0	0	0	0	0	0	0	0	0	0.83333	0.5	0.5	0.5	1	1	0.6
15	10077	59	1	3	2	1	1	1	1	0	100	75	50	25	0	0	0	0	0	0	0	0	0	0	0	0	1	1	1	1	1	0	0	0	0	0	0	0	0	0	0	0	1	0.5	0.5	0.5	0.6	0.6	0.82
16	10082	28	1	2	2	1	0	0	0	1	0	0	0	0	0	0	0	0	0	0	0	0	0	0	0	0	1	1	1	1	1	1	1	0	0	0	0	0	0	0	0	0	1	1	1	1	1	1	0.6
17	10083	54	1	4	5	0	1	2	1	0	175	150	125	100	75	50	25	0	0	0	0	0	0	0	0	0	1	0	0	0	0	0	0	0	0	0	0	0	0	0	0	0	0.83333	0.3	0.5	0.5	0	0.76667	0.52
18	10087	50	0	1	1	0	0	3	0	0	0	0	0	0	0	0	0	0	0	0	0	0	0	0	0	0	0	0	0	0	0	0	0	0	0	0	0	0	0	0	0	0	.	0.5	0.5	0.5	1	1	1
19	10088	30	1	3	3	0	0	1.5	1	0	0	0	0	0	0	0	0	0	0	0	0	0	0	0	0	0	1	1	1	1	1	0	0	0	0	0	0	0	0	0	0	0	0.83333	0.8	0.5	0.8	1	1	0.78
20	10091	20	1	4	1	1	.	0	0	1	0	0	0	0	0	0	0	0	0	0	0	0	0	0	0	0	1	0	0	0	0	0	0	0	0	0	0	0	0	0	0	0	0	0	0	0	0	0	0
21	10094	24	0	3	2	1	1	0	0	1	0	0	0	0	0	0	0	0	0	0	0	0	0	0	0	0	1	0	0	0	0	0	0	0	0	0	0	0	0	0	0	0	0.66667	0.5	0.5	0.3	1	0.96667	1
22	10095	29	1	2	3	1	0	1	1	0	375	325	275	225	175	125	75	0	0	0	0	0	0	0	0	0	1	1	1	1	1	1	1	0	0	0	0	0	0	0	0	0	0.66667	0.4	0.3	0	0	0.26667	0.42
23	10096	34	0	3	1	0	0	.	0	0	.	.	.	.	.	.	.	.	.	.	.	.	.	.	.	.	.	.	.	.	.	.	.	.	.	.	.	.	.	.	.	.	.	.	.	.	.	.	.
24	10100	36	0	4	3	0	0	.	0	0	.	.	.	.	.	.	.	.	.	.	.	.	.	.	.	.	.	.	.	.	.	.	.	.	.	.	.	.	.	.	.	.	0.83333	.	.	.	.	.	.
25	10105	21	0	3	1	1	0	.	0	0	.	.	.	.	.	.	.	.	.	.	.	.	.	.	.	.	.	.	.	.	.	.	.	.	.	.	.	.	.	.	.	.	0.16667	.	.	.	1	0	.
26	10108	41	0	3	2	1	0	.	0	0	.	.	.	.	.	.	.	.	.	.	.	.	.	.	.	.	.	.	.	.	.	.	.	.	.	.	.	.	.	.	.	.	.	.	.	.	.	.	.
27	10109	36	0	4	3	0	0	0	0	0	375	350	200	225	150	125	0	0	0	0	0	0	0	0	0	0	1	1	1	1	1	0	0	0	0	0	0	0	0	0	0	0	0.66667	.	.	0.5	0.6	0.93333	0.58
28	10111	54	1	3	5	1	0	2	1	0	0	0	0	0	0	0	0	0	0	0	0	0	0	0	100	100	1	0	0	0	0	0	0	0	0	0	0	0	0	0	0	0	0.16667	0.5	1	1	0	0.7	0.8
29	10112	53	1	3	5	1	1	1	1	0	50	50	50	50	50	50	25	0	0	0	0	0	0	0	0	0	0	0	0	0	0	0	0	0	0	0	0	0	0	0	0	0	1	1	0.5	0.6	1	1	1
30	10113	56	0	3	1	0	1	3	1	0	100	75	50	25	0	0	0	0	0	0	0	0	0	0	0	0	1	1	1	1	1	1	1	0	0	0	0	0	0	0	0	0	0.66667	0.5	0.5	0.5	0.6	0.93333	0.54
31	10117	37	0	4	1	1	1	1	1	0	0	0	0	0	0	0	0	0	0	0	0	0	0	0	0	0	1	0	0	0	0	0	0	0	0	0	0	0	0	0	0	0	0.66667	0.1	0.2	0.2	0.4	0.56667	0.8
32	10118	54	0	2	1	0	0	3	1	0	125	125	100	100	75	75	0	0	0	0	0	0	0	0	0	0	1	1	1	1	1	0	0	0	0	0	0	0	0	0	0	0	0.83333	0.8	0.4	0.7	1	1.06667	0.86
33	10119	27	1	4	3	1	0	1	0	1	0	0	0	0	0	0	0	0	0	0	0	0	0	0	0	0	1	1	1	1	1	1	0	0	0	0	0	0	0	0	0	0	1	0	1	.	1	1.33333	0
34	10123	58	1	3	4	1	0	3	0	0	0	0	0	0	0	0	0	0	0	0	0	0	0	0	0	0	1	0	0	0	0	0	0	0	0	0	0	0	0	0	0	0	0	0.1	0.1	.	0.6	0	0.44
35	10125	24	0	4	3	1	1	0	0	1	0	0	0	0	0	0	0	0	0	0	0	0	0	0	0	0	0	0	0	0	0	0	0	0	0	0	0	0	0	0	0	0	0.66667	0	0	0.1	0	0.36667	0.24
36	10126	51	0	4	1	1	1	2	0	0	25	0	0	0	0	0	0	0	0	0	0	0	0	0	0	0	1	0	0	0	0	0	0	0	0	0	0	0	0	0	0	0	.	0.3	0.5	0.3	1	1	0.46
37	10127	33	1	4	4	1	1	0	1	0	0	0	0	0	0	0	0	0	0	0	0	0	0	0	0	0	1	1	1	1	1	0	0	0	0	0	0	0	0	0	0	0	0.66667	0	0.5	0.5	1	0.5	0.42
38	10129	55	0	2	2	1	1	0	0	1	50	25	0	0	0	0	0	0	0	0	0	0	0	0	0	0	1	1	0	0	0	0	0	0	0	0	0	0	0	0	0	0	1	0.1	0.6	0.4	1	0.8	0.2
39	10130	37	0	3	1	1	1	3	1	0	200	175	150	125	125	100	75	25	0	0	0	0	0	0	0	0	1	1	1	1	1	0	0	0	0	0	0	0	0	0	0	0	1	0.3	0.3	0.3	1	1	0.84
40	10131	27	0	2	1	0	0	0	0	1	200	150	100	50	25	0	0	0	0	0	0	0	0	0	0	0	0	0	0	0	0	0	0	0	0	0	0	0	0	0	0	0	1	0.5	0.5	0.5	1	1	0.82
41	10132	38	0	3	2	1	1	1	1	0	0	0	0	0	0	0	0	0	0	0	0	0	0	0	0	0	1	1	1	1	0	0	0	0	0	0	0	0	0	0	0	0	0.66667	0.4	0	0	0.4	0.8	0.58
42	10133	57	0	3	2	1	1	1	0	0	375	325	275	225	175	125	25	0	0	0	0	0	0	0	0	0	1	0	0	0	0	0	0	0	0	0	0	0	0	1	1	1	.	1	1	.	1	1	0.58
43	10135	45	1	3	5	1	1	.	0	0	.	.	.	.	.	.	.	.	.	.	.	.	.	.	.	.	.	.	.	.	.	.	.	.	.	.	.	.	.	.	.	.	0.5	.	.	.	.	.	.
44	10136	45	0	4	0	0	1	1	1	0	0	0	0	0	0	0	0	0	0	0	0	0	0	0	0	0	1	1	1	1	1	1	1	0	0	0	0	0	0	0	0	0	1	0.5	0.5	0.5	1	1	1
45	10137	24	1	4	3	0	0	.	0	0	.	.	.	.	.	.	.	.	.	.	.	.	.	.	.	.	.	.	.	.	.	.	.	.	.	.	.	.	.	.	.	.	0.66667	.	.	1	0	0.83333	.
46	10138	29	1	3	3	1	0	0	1	0	0	0	0	0	0	0	0	0	0	0	0	0	0	0	0	0	1	0	0	0	0	0	0	0	0	0	0	0	0	0	0	0	0	0	0.2	0	0	0	0.38
47	10140	45	0	2	1	0	1	1	1	0	0	0	0	0	0	0	0	0	0	0	0	0	0	0	0	0	1	1	1	1	1	1	1	1	0	0	0	0	0	0	0	0	0.66667	0.3	0.5	0	0	0	0
48	10143	32	1	2	3	0	0	0	0	0	0	0	0	0	0	0	0	0	0	0	0	0	0	0	0	0	1	1	1	1	1	1	0	0	0	0	0	0	0	0	0	0	0.5	.	.	.	0	0.46667	0.7
49	10144	36	1	4	2	0	0	0	1	0	0	0	0	0	0	0	0	0	0	0	0	0	0	0	0	0	0	0	0	0	0	0	0	0	0	0	0	0	0	0	0	0	1	1	1	.	0	2	1
50	10147	24	0	3	1	1	0	0	0	1	175	150	125	100	75	50	0	0	0	0	0	0	0	0	0	0	1	1	1	1	0	0	0	0	0	0	0	0	0	0	0	0	0.5	0.3	0.2	0.3	0.8	0.96667	0.52
51	10152	31	0	3	2	1	0	0	0	1	0	0	0	0	0	0	0	0	0	0	0	0	0	0	0	0	1	0	0	0	0	0	0	0	0	0	0	0	0	0	0	0	0.83333	0.2	0	0.1	1	1	0.52
52	10155	38	0	4	2	1	0	0	0	1	100	25	25	25	50	50	75	75	50	25	50	25	25	0	0	0	1	0	0	0	0	0	0	0	0	0	0	0	0	0	0	1	0.66667	0.7	0.3	0.5	1	1	1
53	10159	59	1	4	3	0	1	1	1	0	250	225	175	175	125	125	50	0	50	75	0	25	0	50	50	225	1	1	1	1	1	1	1	0	0	1	1	1	1	1	1	1	0.83333	0.8	0.5	0.4	1	1	0.94
54	10161	55	1	3	5	1	1	0	1	0	200	175	150	125	100	75	50	0	0	0	0	0	0	0	0	0	1	1	1	1	1	0	0	0	0	0	0	0	0	0	0	0	0.83333	0.6	0.5	.	1	1	1
55	10163	36	0	3	2	0	0	0	1	0	125	100	75	50	25	0	0	0	0	0	0	0	0	0	0	0	1	0	0	0	0	0	0	0	0	0	0	0	0	0	0	0	1	0	0	0.2	.	.	1
56	10165	30	0	3	1	0	1	2	1	0	25	25	25	25	25	25	0	0	0	0	0	0	0	0	0	0	1	0	0	0	0	0	0	0	0	0	0	0	0	0	0	0	0.66667	0.2	0.2	0	0.6	0.86667	0.8
57	10168	49	0	4	4	1	1	0	1	0	375	325	275	225	175	125	0	0	0	0	0	0	0	0	0	0	0	0	0	0	0	0	0	0	0	0	0	0	0	0	0	0	1	0.6	0.7	0.7	1	1	1
58	10170	53	0	4	1	0	1	2	1	0	0	0	0	0	0	0	0	0	0	0	0	0	0	0	0	0	1	1	1	1	1	1	0	0	0	0	0	0	0	0	0	0	0.83333	0.2	0	0	0	0.1	0
59	10174	42	0	3	2	1	0	0	0	1	0	0	0	0	0	0	0	0	0	0	0	0	0	0	0	0	1	1	1	1	0	0	0	0	0	0	0	0	1	1	1	1	.	0.8	0.6	0.6	1	1.13333	0.86
60	10183	31	0	2	2	1	0	0	0	1	250	250	175	175	125	100	25	0	0	0	0	0	0	0	0	0	1	1	1	1	1	0	0	0	0	0	0	0	0	0	0	0	0.83333	0.6	0.2	0.1	1	1	0.58
61	10184	46	1	2	2	1	0	.	0	0	.	.	.	.	.	.	.	.	.	.	.	.	.	.	.	.	.	.	.	.	.	.	.	.	.	.	.	.	.	.	.	.	1	.	.	.	.	.	.
62	10189	40	1	2	2	1	0	0	0	1	125	100	50	25	0	0	0	0	0	0	0	0	0	0	0	0	1	1	1	1	1	1	0	0	0	0	0	0	0	0	0	0	0.83333	0.4	0.3	0.5	1	1	0.98
63	10194	35	0	3	2	0	0	0	0	1	0	0	0	0	0	0	0	0	0	0	0	0	0	0	0	0	1	1	1	1	0	0	0	0	0	0	0	0	0	0	0	0	0.83333	0.2	0.3	0.3	0.4	0.4	0.44
64	10199	39	0	3	1	0	1	1	1	0	0	0	0	0	0	0	0	0	0	0	0	0	0	0	0	0	1	0	0	0	0	0	0	0	0	0	0	0	0	0	0	0	0.33333	0	0	1	1	1	0.6
65	10202	29	1	2	3	1	0	.	0	0	.	.	.	.	.	.	.	.	.	.	.	.	.	.	.	.	.	.	.	.	.	.	.	.	.	.	.	.	.	.	.	.	0.5	.	.	.	.	.	.
66	10213	24	0	2	1	1	0	0	0	1	0	0	0	0	0	0	0	0	0	0	0	0	0	0	0	0	0	0	0	0	0	0	0	0	0	0	0	0	0	0	0	0	1	0.3	1	.	1	1	0.62
67	10215	23	0	3	1	1	1	.	0	0	.	.	.	.	.	.	.	.	.	.	.	.	.	.	.	.	.	.	.	.	.	.	.	.	.	.	.	.	.	.	.	.	.	.	.	.	.	.	.
68	10217	33	1	2	2	0	1	2	1	0	0	0	0	0	0	0	0	0	0	0	0	0	0	0	0	0	1	1	1	1	1	1	0	0	0	0	0	0	0	0	0	0	0.83333	0	0	0	0	0	0
69	10219	52	0	2	4	0	1	.	0	0	.	.	.	.	.	.	.	.	.	.	.	.	.	.	.	.	.	.	.	.	.	.	.	.	.	.	.	.	.	.	.	.	.	.	.	.	.	.	.
70	10221	37	0	2	2	1	0	0	0	0	175	175	125	125	125	125	0	0	0	0	0	0	0	0	0	0	1	1	0	0	0	0	0	0	0	0	0	0	0	0	0	0	0.66667	0.4	0.3	0.3	1	1	1
71	10222	56	1	2	4	1	0	0	1	0	375	325	275	225	175	125	75	25	0	0	0	0	0	0	0	0	1	1	1	1	1	1	1	1	0	0	0	0	0	0	0	0	0.83333	0.5	0.6	0.5	0.4	0.9	1
72	10223	28	1	2	3	1	0	0	0	1	0	0	0	0	0	0	0	0	0	0	0	0	0	0	0	0	1	1	1	1	1	0	0	0	0	0	0	0	0	0	0	0	0	0	0.3	0	0	0	0
73	10225	39	0	3	1	0	0	2	1	0	0	0	0	0	0	0	0	0	0	0	0	0	0	0	0	0	1	1	0	0	0	0	0	0	0	0	0	0	0	0	0	0	0.16667	0	0	0.1	0.4	0.2	0.1
74	10227	35	0	3	1	0	0	2	0	0	0	0	0	0	0	0	0	0	0	0	0	0	0	0	0	0	1	0	0	0	0	0	0	0	0	0	0	0	0	0	0	0	0	0	0	0	.	.	0
75	10228	37	0	4	2	1	1	1	1	0	25	25	25	25	0	0	0	0	0	0	0	0	0	0	0	0	1	1	1	0	0	0	0	0	0	0	0	0	0	0	0	0	0.5	0	0.1	0.2	0.6	0.56667	0.8
76	10230	44	1	3	5	1	1	0	0	0	0	0	0	0	0	0	0	0	0	0	0	0	0	0	0	0	.	.	.	.	.	.	.	.	.	.	.	.	.	.	.	.	0.5	0	0	0	1	1	.
77	10231	56	1	5	5	1	1	3	1	0	0	0	0	0	0	0	0	0	0	0	0	0	0	0	0	0	1	1	1	1	1	1	1	1	1	1	0	0	0	0	0	0	0.66667	1	0.5	0.5	1	1	1
78	10232	44	0	4	1	1	1	0	1	0	0	0	0	0	0	0	0	0	0	0	0	0	0	0	0	0	0	0	0	0	0	0	0	0	0	0	0	0	0	0	0	0	1	0.5	0	0.2	0	0.8	1
79	10235	44	0	3	3	1	0	0	0	0	375	325	275	225	175	125	75	25	0	0	0	0	0	0	0	0	1	1	1	0	0	0	0	0	0	0	0	0	0	0	0	0	0.5	0.3	0.5	0.2	0.6	0.7	0.66
80	10237	52	0	4	1	1	1	2	1	0	250	175	150	125	75	25	0	0	0	0	0	0	0	0	0	0	1	1	1	1	1	0	0	0	0	0	0	0	0	0	0	0	0.66667	0.5	0.5	0.5	0.8	0.8	0.62
81	10238	31	1	2	2	0	0	0	0	1	125	100	75	50	25	0	0	0	0	0	0	0	0	0	0	0	1	1	1	1	1	0	0	0	0	0	0	0	0	0	0	0	1	0.8	0.7	0.5	1	1.06667	1
82	10241	44	0	2	2	1	1	2	0	0	0	0	0	0	0	0	0	0	0	0	0	0	0	0	0	0	1	0	0	0	0	0	0	0	0	0	0	0	0	0	0	0	1	0.5	0.1	0.1	1	0.9	0.56
83	10244	33	0	3	1	0	1	0	1	0	0	0	0	0	0	0	0	0	0	0	0	0	0	0	0	0	1	1	1	1	1	0	0	0	0	0	0	0	0	0	0	0	0.66667	0.5	0.5	0.5	1	1	0.68
84	10247	42	0	4	2	1	1	0	0	1	0	0	0	0	0	0	0	0	0	0	0	0	0	0	0	0	0	0	0	0	0	0	0	0	0	0	0	0	0	0	0	0	1	0	0.5	0.3	1	1	0.64
85	10249	37	0	3	1	1	0	1	0	0	0	0	0	0	0	0	0	0	0	0	0	0	0	0	0	0	1	1	1	0	0	0	0	0	0	0	0	0	0	0	0	0	.	0.3	0.3	0	1	1	0.46
86	10252	28	1	4	4	1	0	0	1	0	0	0	0	0	0	0	0	0	0	0	0	0	0	0	0	0	1	0	0	0	0	0	0	0	0	0	0	0	0	0	0	0	0	0	0	0	0	0	0
87	10254	50	0	4	1	1	1	3	1	0	0	0	0	0	0	0	0	0	0	0	0	0	0	0	0	0	1	0	0	0	0	0	0	0	0	0	0	0	0	0	0	0	0	0	0.1	0.1	1	1	0
88	10257	25	1	3	3	1	0	.	0	0	.	.	.	.	.	.	.	.	.	.	.	.	.	.	.	.	.	.	.	.	.	.	.	.	.	.	.	.	.	.	.	.	0	.	.	.	.	.	.
89	10260	40	0	3	1	1	1	0	1	0	0	0	0	0	0	0	0	0	0	0	0	0	0	0	0	0	1	0	0	0	0	0	0	0	0	0	0	0	0	0	0	0	0.5	0	0.2	0.6	0	0.16667	0.06
90	10264	36	0	3	1	0	1	2	1	0	125	100	75	50	25	25	0	0	0	0	0	0	0	0	0	0	1	1	1	1	0	0	0	0	0	0	0	0	0	0	0	0	0.83333	0.5	0.5	0.5	1	0.86667	0.76
91	10267	47	1	3	4	1	1	1	1	0	375	350	325	300	275	0	0	0	0	0	0	0	0	0	0	0	1	0	0	0	0	0	0	0	0	0	0	0	0	0	0	0	0.83333	1	1	1	1	1	0.58
92	10271	51	1	3	5	1	1	1	1	0	200	150	125	100	75	50	0	0	0	0	0	0	0	0	0	0	1	1	1	1	1	1	1	0	0	0	0	0	0	0	0	0	0.83333	0	0.1	0.3	1	1	0.8
93	10275	37	0	3	1	0	1	2	1	0	0	0	0	0	0	0	0	0	0	0	0	0	0	0	0	0	1	1	1	1	1	1	1	0	0	0	0	0	0	0	0	0	0.5	0.2	0	0.1	0.8	1	0.52
94	10277	23	1	3	0	0	.	0	0	1	0	0	0	0	0	0	0	0	0	0	0	0	0	0	0	0	1	0	0	0	0	0	0	0	0	0	0	0	0	0	0	0	0	0	0	0	0	0	0
95	10278	47	0	3	2	0	1	3	1	0	100	100	75	50	50	0	0	0	0	0	0	0	0	0	0	0	1	1	1	1	0	0	0	0	0	0	0	0	0	0	0	0	1	0.5	0.5	0.6	0.8	0.8	0.46
96	10283	50	1	4	5	1	1	3	1	0	250	225	200	175	150	125	100	0	0	0	0	0	0	0	0	0	1	0	0	0	0	0	0	0	0	0	0	0	0	0	0	0	0.5	0.5	0.3	.	0.6	0.86667	0.64
97	10284	46	0	3	1	1	1	2	1	0	125	100	0	0	0	0	0	0	0	0	0	0	0	0	0	0	1	1	1	1	1	1	1	1	0	0	0	0	0	0	0	0	0.83333	0.5	0.3	.	0.8	0.86667	1
98	10285	40	1	3	4	1	0	0	0	0	0	0	0	0	0	0	0	0	0	0	0	0	0	0	0	0	1	0	0	0	0	0	0	0	0	0	0	0	0	0	0	0	0.5	0	0	0	0	0.66667	0
99	10286	44	1	3	2	0	0	.	0	0	.	.	.	.	.	.	.	.	.	.	.	.	.	.	.	.	.	.	.	.	.	.	.	.	.	.	.	.	.	.	.	.	1	.	.	.	1	0	.
100	10287	48	1	4	5	1	1	1	1	0	125	100	75	50	25	0	0	0	0	0	0	0	0	0	0	0	1	1	1	0	0	0	0	0	0	0	0	0	0	0	0	0	.	0.7	0.8	0.4	1	1	0.52
101	10288	25	0	3	2	1	0	0	0	0	.	.	.	.	.	.	.	.	.	.	.	.	.	.	.	.	.	.	.	.	.	.	.	.	.	.	.	.	.	.	.	.	0	0	0.1	.	0	0	.
102	10290	52	1	4	6	1	.	3	1	0	0	0	100	100	100	100	0	0	0	0	0	50	50	50	25	25	1	1	1	1	1	1	0	0	0	0	0	0	0	0	0	0	0.83333	0.3	0.3	0.4	0	0.6	0.42
103	10293	58	0	4	1	1	1	3	1	0	0	0	0	0	0	0	0	0	0	0	0	0	0	0	0	0	1	1	1	1	1	0	0	0	0	0	0	0	0	0	0	0	0.83333	0.5	0.5	0.4	0.6	0.6	0.52
104	10294	45	0	4	0	1	1	.	0	0	.	.	.	.	.	.	.	.	.	.	.	.	.	.	.	.	.	.	.	.	.	.	.	.	.	.	.	.	.	.	.	.	.	.	.	.	.	.	.
105	10295	31	1	4	4	1	1	1	1	0	0	0	0	0	0	0	0	0	0	0	0	0	0	0	0	0	1	1	1	1	1	1	0	0	0	0	0	0	0	0	0	0	0	0.1	0.1	0	0	0	0.22
106	10299	27	0	3	1	1	0	1	1	0	0	0	0	0	0	0	0	0	0	0	0	0	0	0	0	0	1	1	1	1	1	0	0	0	0	0	0	0	0	0	0	0	.	0.3	0.1	0.1	0.4	0.36667	0.26
107	10300	48	0	3	1	1	1	2	1	0	0	0	0	0	0	0	0	0	0	0	0	0	0	0	0	0	0	0	0	0	0	0	0	0	0	0	0	0	0	0	0	0	1	1	1	0.5	1	1	0.5
108	10303	59	1	4	5	1	1	2	1	0	125	100	75	50	25	0	0	0	0	0	0	0	0	0	0	0	1	1	1	1	1	0	0	0	0	0	0	1	1	1	1	1	1	0.5	0.5	1	1	0	1
109	10304	45	1	3	6	0	1	.	0	0	.	.	.	.	.	.	.	.	.	.	.	.	.	.	.	.	.	.	.	.	.	.	.	.	.	.	.	.	.	.	.	.	.	.	.	.	.	.	.
110	10305	57	0	3	1	1	.	3	1	0	150	125	125	100	75	75	50	0	0	0	0	0	0	0	0	0	1	1	1	1	1	1	1	0	0	0	0	0	0	0	0	1	1	0.7	0.7	0.6	1	1	0.58
111	10308	54	0	4	1	0	1	2	1	0	100	0	0	0	0	0	0	0	0	0	0	0	0	0	0	0	1	1	1	0	0	0	0	0	0	0	0	0	0	0	0	0	0.66667	0.5	0.5	0.4	0.8	0.96667	0.8
112	10309	28	0	2	1	1	0	0	0	1	0	0	0	0	0	0	0	0	0	0	0	0	0	0	0	0	1	0	0	0	0	0	0	0	0	0	0	0	0	0	0	0	0.5	0.1	0.1	.	0.2	0.2	0.2
113	10312	43	0	2	1	0	0	0	0	1	0	0	0	0	0	0	0	0	0	0	0	0	0	0	0	0	1	0	0	0	0	0	0	0	0	0	0	0	0	0	0	0	1	0	0	0	1	0	0
114	10315	56	0	3	3	0	1	.	0	0	.	.	.	.	.	.	.	.	.	.	.	.	.	.	.	.	.	.	.	.	.	.	.	.	.	.	.	.	.	.	.	.	0.83333	.	.	.	.	.	.
115	10317	52	0	2	2	1	0	.	0	0	.	.	.	.	.	.	.	.	.	.	.	.	.	.	.	.	.	.	.	.	.	.	.	.	.	.	.	.	.	.	.	.	.	.	.	.	.	.	.
116	10318	47	1	2	4	0	0	3	0	0	0	0	0	0	0	0	0	0	0	0	0	0	0	0	0	0	1	1	1	1	1	1	1	0	0	0	0	0	0	0	0	0	0.83333	1	0	.	0	1	0.5
117	10322	30	0	3	1	0	1	0	1	0	0	0	0	0	0	0	0	0	0	0	0	0	0	0	0	0	0	0	0	0	0	0	0	0	0	0	0	0	0	0	0	0	0	0	0	1	0	0	0
118	10326	33	0	4	1	1	0	1	1	0	375	325	275	200	150	125	25	25	0	0	0	0	0	0	0	0	1	0	0	0	0	0	0	0	0	0	0	0	0	0	0	0	0.5	1	0	0	1	0.9	0.66
119	10328	42	0	3	1	1	1	1	1	0	0	0	0	0	0	0	0	0	0	0	0	0	0	0	0	0	1	1	0	0	0	0	0	0	0	0	0	0	0	0	0	0	.	0.2	0.5	.	1	1	0.6
120	10329	50	0	4	1	0	0	0	1	0	25	25	0	0	0	0	0	0	0	0	0	0	0	0	0	0	1	1	1	1	1	0	0	0	0	0	0	0	0	0	0	0	0.66667	0	0.2	0.3	0.6	0.66667	0.68
121	10331	42	0	3	1	0	1	2	1	0	200	100	50	50	25	0	0	0	0	0	0	0	0	0	0	0	1	1	1	1	1	1	0	0	0	0	1	1	1	1	1	1	1	0.5	0.7	0.5	0.8	0.7	0.72
122	10333	53	1	4	5	1	0	.	0	0	.	.	.	.	.	.	.	.	.	.	.	.	.	.	.	.	.	.	.	.	.	.	.	.	.	.	.	.	.	.	.	.	.	.	.	.	.	.	.
123	10337	50	1	2	2	1	1	1	1	0	0	0	0	0	0	0	0	0	0	0	0	0	0	0	0	0	1	1	1	1	1	1	1	0	0	1	1	1	1	1	1	1	0	0	0.5	0.5	1	1	1
124	10342	35	0	2	2	1	0	2	0	0	200	175	150	125	100	75	50	25	0	0	0	0	0	0	0	0	1	1	1	1	1	1	1	0	0	0	0	0	0	0	0	0	0.83333	0.4	0.2	0.2	0	0.5	0.2
125	10343	25	1	3	2	0	0	0	0	1	175	125	100	75	50	25	0	0	0	0	0	0	0	0	0	0	1	1	0	0	0	0	0	0	0	0	0	0	0	0	0	0	1	0.5	0.5	0.5	1	0.93333	0.52
126	10344	51	1	1	2	1	0	0	0	1	0	0	0	0	0	0	0	0	0	0	0	0	0	0	0	0	1	0	0	0	0	0	0	0	0	0	0	0	0	0	0	0	0.83333	0	0.2	0	0	0	0.54
127	10346	29	1	3	3	1	0	0	0	0	0	0	0	0	0	0	0	0	0	0	0	0	0	0	0	0	1	1	1	1	1	1	1	0	0	0	0	0	0	0	0	0	0.66667	.	.	0.4	0	0.3	0.44
128	10350	48	0	4	3	0	1	1	0	0	0	0	0	0	0	0	0	0	0	0	0	0	0	0	0	0	1	1	1	1	1	0	0	0	0	0	0	0	0	0	0	0	1	0.3	0.5	0.5	1	1	0.5
129	10356	50	0	3	1	1	1	3	1	0	0	0	0	0	0	0	0	0	0	0	0	0	0	0	0	0	1	1	1	0	0	0	0	0	0	0	0	0	0	0	0	0	.	0.2	0.1	0.2	0.8	0.93333	0.42
130	10361	51	0	3	2	0	0	3	1	0	50	25	0	0	0	0	0	0	0	0	0	0	0	0	0	0	1	0	0	0	0	0	0	0	0	0	0	0	0	0	0	0	0.5	0.7	0.5	0.7	1	0.96667	1
131	10375	39	0	2	1	0	0	1	1	0	100	75	50	25	0	0	0	0	0	0	0	0	0	0	0	0	1	1	1	1	1	0	0	0	0	0	0	0	0	0	0	0	1	1	0.5	.	1	1	1
132	10377	24	1	4	3	0	0	0	0	1	0	0	0	0	0	0	0	0	0	0	0	0	0	0	0	0	1	0	0	0	0	0	0	0	0	0	0	0	0	0	0	0	0.83333	0	0	1	0	0	0.8
133	10378	37	0	4	0	1	1	2	1	0	100	50	25	25	25	25	0	0	0	0	0	0	0	0	0	0	1	1	1	1	1	1	1	0	0	0	0	0	0	0	0	0	0.16667	0.3	0.3	0.4	0.4	0.43333	0.3
134	10381	36	0	3	2	0	0	0	0	0	0	0	0	0	0	0	0	0	0	0	0	0	0	0	0	0	1	0	0	0	0	0	0	0	0	0	0	0	0	0	0	0	0.66667	0.3	0.2	0.1	0.2	0.2	0.08
135	10382	33	1	2	3	0	0	2	1	0	0	0	0	0	0	0	0	0	0	0	0	0	0	0	0	0	1	1	1	1	1	0	0	0	0	0	0	0	0	0	0	0	0.66667	0	0.5	0.2	0.4	0.33333	0.5
136	10385	37	0	3	0	1	1	.	0	0	.	.	.	.	.	.	.	.	.	.	.	.	.	.	.	.	.	.	.	.	.	.	.	.	.	.	.	.	.	.	.	.	.	.	.	.	.	.	.
137	10386	29	0	1	2	1	0	0	0	1	0	0	0	0	0	0	0	0	0	50	50	75	75	50	125	250	1	0	0	0	0	0	0	0	0	0	0	0	0	0	0	0	0.66667	0.1	0	0	0.2	0.63333	0
138	10388	24	0	3	2	1	0	0	0	1	0	0	0	0	0	0	0	0	0	0	0	0	0	0	0	0	1	1	1	1	1	0	0	0	0	0	0	0	0	0	0	0	0.83333	0.3	0.3	.	1	0.96667	0.64
139	10391	30	0	3	2	1	1	2	1	0	100	100	0	0	0	0	0	0	0	0	0	0	0	0	0	0	1	0	0	0	0	0	0	0	0	0	0	0	0	0	0	0	1	0.8	0.5	1	1	1	0.52
140	10393	50	1	3	5	1	1	2	1	0	200	175	150	125	125	100	25	0	0	0	0	0	0	0	0	0	1	1	1	1	1	1	0	0	0	0	0	0	0	0	0	0	0.83333	0.6	0.5	0.5	0.6	0.33333	0.4
141	10394	48	1	4	4	0	1	0	1	0	200	175	150	125	100	0	0	0	0	0	0	0	0	0	0	0	0	0	0	0	0	0	0	0	0	0	0	0	0	0	0	0	1	1	0.7	1	1	2	1
142	10395	38	0	4	1	1	1	2	1	0	50	25	25	0	0	0	0	0	0	0	0	0	0	0	0	0	0	0	0	0	0	0	0	0	0	0	0	0	0	0	0	0	0.83333	0.3	0.4	0.6	0.6	0.83333	1
143	10398	46	0	4	0	1	1	2	1	0	0	0	0	0	0	0	0	0	0	0	0	0	0	0	0	0	1	1	1	1	1	1	1	0	0	0	0	0	0	0	0	0	1	0	0	0.1	1	1	0.52
144	10399	50	0	3	1	1	1	1	1	0	0	0	75	50	25	0	25	50	75	0	0	25	50	75	0	0	1	1	1	1	1	1	1	1	0	0	1	1	1	1	1	1	0.83333	0.5	0.5	.	0.6	0.73333	0.88
145	10401	46	0	2	3	1	1	.	0	0	.	.	.	.	.	.	.	.	.	.	.	.	.	.	.	.	.	.	.	.	.	.	.	.	.	.	.	.	.	.	.	.	.	.	.	.	.	.	.
146	10404	29	1	2	3	1	0	0	0	1	0	0	0	0	0	0	0	0	0	0	0	0	0	0	0	0	1	0	0	0	0	0	0	0	0	0	0	0	0	0	0	0	1	0.5	0.5	0.2	1	1	1
147	10408	48	0	4	3	1	0	0	1	0	175	150	125	100	75	50	25	0	0	0	0	0	0	0	0	0	.	.	.	.	.	.	.	.	.	.	.	.	.	.	.	.	0.66667	0.3	0.3	0.5	1	1	.
148	10409	52	1	3	4	0	1	2	1	0	375	375	375	375	375	375	0	0	0	0	0	0	0	0	0	0	1	0	0	0	0	0	0	0	0	0	0	0	0	0	0	0	1	0.5	0	0.2	0.8	0.6	0.46
149	10410	35	0	1	2	0	0	0	0	0	0	0	0	0	0	0	0	0	0	0	0	0	0	0	0	0	1	1	0	0	0	0	0	0	0	0	0	0	0	0	0	0	0.5	0	0	0	0.4	0.16667	0.02
150	10412	52	1	3	4	1	1	2	1	0	0	0	0	0	0	0	0	0	0	0	0	0	0	0	0	0	0	0	0	0	0	0	0	0	0	0	0	0	0	0	0	0	1	1	1	1	1	1	0.58
151	10413	28	0	3	3	1	0	0	0	0	0	0	0	0	0	0	0	0	0	0	0	0	0	0	0	0	1	1	1	0	0	0	0	0	0	0	0	0	0	0	0	0	0.33333	.	.	.	0.2	0.23333	0.48
152	10418	47	0	3	1	0	1	1	1	0	0	0	0	0	0	0	0	0	0	0	0	0	0	0	0	0	1	1	1	1	1	0	0	0	0	0	0	0	0	0	0	0	1	0.5	0.5	1	1	1	1
153	10422	28	0	3	3	1	0	0	1	0	0	0	0	0	0	0	0	0	0	0	0	0	0	0	0	0	0	0	0	0	0	0	0	0	0	0	0	0	0	0	0	0	1	1	0	0.2	0	0	1
154	10423	51	1	4	3	1	1	3	1	0	0	0	0	0	0	0	0	0	0	0	0	0	0	0	0	0	1	1	0	0	0	0	0	0	0	0	0	0	0	0	0	0	1	0	0	0	1	1.16667	0.8
155	10424	53	1	4	6	1	0	2	1	0	0	0	0	0	0	0	0	0	0	0	0	0	0	0	0	0	1	0	0	0	0	0	0	0	0	0	0	0	0	0	0	0	0	0.3	0	0.2	1	1.33333	1
156	10429	57	1	3	3	0	1	.	0	0	.	.	.	.	.	.	.	.	.	.	.	.	.	.	.	.	.	.	.	.	.	.	.	.	.	.	.	.	.	.	.	.	1	.	.	.	1	1	.
157	10432	43	0	3	1	0	.	2	1	0	25	25	25	25	25	0	0	0	0	0	0	0	0	0	0	0	1	1	1	1	1	1	1	0	1	1	1	1	1	1	1	0	1	1	1	0.5	1	1	0.7
158	10433	51	0	3	1	0	0	2	1	0	0	0	0	0	0	0	0	0	0	0	0	0	0	0	0	0	1	1	1	1	1	0	0	0	0	0	0	0	0	0	0	0	1	0.4	0.6	0.5	1	0.93333	0.82
159	10434	48	0	4	4	1	1	2	1	0	0	0	0	0	0	0	0	0	0	0	0	0	0	0	0	0	1	1	1	1	1	0	0	0	0	0	0	0	0	0	0	0	1	0.5	0.5	0.5	1	1	0.58
160	10436	56	0	4	1	0	1	2	1	0	75	75	75	75	75	75	75	0	0	0	0	0	0	0	0	0	1	1	1	1	0	0	0	0	0	0	0	0	0	0	0	0	1	0.5	0.5	0.8	1	1	1
161	10437	46	0	3	1	1	0	0	1	0	0	0	0	0	0	0	0	0	0	0	0	0	0	0	0	0	0	0	0	0	0	0	0	0	0	0	0	0	0	0	0	0	0.66667	0	0.3	0	1	1	1
162	10440	58	0	3	2	0	1	2	1	0	0	0	0	0	0	0	0	0	0	0	0	0	0	0	0	0	0	0	0	0	0	0	0	0	0	0	0	0	0	0	0	0	.	0.5	0.5	0.5	1	1	0.52
163	10441	43	0	3	0	0	1	.	0	0	.	.	.	.	.	.	.	.	.	.	.	.	.	.	.	.	.	.	.	.	.	.	.	.	.	.	.	.	.	.	.	.	.	.	.	.	.	.	.
164	10445	34	0	3	3	1	1	1	1	0	0	0	0	0	0	0	0	0	0	0	0	0	0	0	0	0	1	0	0	0	0	0	0	0	0	0	0	0	0	0	0	0	0.33333	0.5	0.1	0	0	0	0
165	10446	52	0	4	5	0	1	1	1	0	125	50	25	25	25	25	0	0	0	0	0	0	0	0	0	0	1	1	1	1	1	1	1	0	0	0	0	0	0	0	0	0	0.83333	0.4	0.4	0.5	0.8	0.96667	0.54
166	10447	39	1	3	3	1	0	0	1	0	50	50	50	25	25	25	25	0	0	0	0	0	0	0	0	0	1	0	0	0	0	0	0	0	0	0	0	0	0	0	0	0	1	0.8	0.7	0.7	1	1	1
167	10449	49	1	3	2	1	0	3	1	0	0	0	0	0	0	0	0	0	0	0	0	0	0	0	0	0	1	1	1	1	1	1	1	1	0	0	0	0	0	0	0	0	1	0	0	.	1	0.93333	0.8
168	10451	54	1	4	6	1	1	4	1	0	0	0	0	0	0	0	0	0	0	0	0	0	0	0	0	0	0	0	0	0	0	0	0	0	0	0	0	0	0	0	0	0	0.33333	0.5	0.3	0	0	0	0.8
169	10452	48	1	4	5	1	1	.	0	0	.	.	.	.	.	.	.	.	.	.	.	.	.	.	.	.	.	.	.	.	.	.	.	.	.	.	.	.	.	.	.	.	1	.	.	.	.	.	.
170	10456	45	1	3	3	1	1	4	1	0	0	0	0	0	0	0	0	0	0	0	0	0	0	0	0	0	1	1	1	1	1	1	0	0	0	0	0	1	1	1	1	1	0.83333	0.2	0.3	0.2	0.8	0.73333	0.52
171	10458	42	1	2	3	1	1	0	1	0	0	0	0	0	0	0	0	0	0	0	0	0	0	0	0	0	1	1	1	1	1	1	1	0	0	0	0	0	0	0	0	0	1	0	0	0.5	0	0.06667	0.5
172	10460	45	1	3	3	0	1	0	1	0	50	50	25	25	25	25	0	0	0	0	0	0	0	0	0	0	1	0	0	0	0	0	0	0	0	0	0	0	0	0	0	0	.	0.5	0.3	0.5	0.6	0.9	0.88
173	10463	39	0	3	3	0	0	.	0	0	.	.	.	.	.	.	.	.	.	.	.	.	.	.	.	.	.	.	.	.	.	.	.	.	.	.	.	.	.	.	.	.	.	.	.	.	.	.	.
174	10464	55	1	3	3	1	1	2	1	0	0	0	0	0	0	0	0	0	0	0	0	0	0	0	0	0	1	1	1	1	1	0	0	0	0	0	0	0	0	0	0	0	0.33333	0.5	0	0.1	1	0.83333	0.5
175	10466	41	0	4	1	1	1	2	1	0	0	0	0	0	0	0	0	0	0	0	0	0	0	0	0	0	0	0	0	0	0	0	0	0	0	0	0	0	0	0	0	0	.	0.5	0.5	0.5	1	1	0.56
176	10468	57	0	4	.	1	1	2	1	0	0	0	0	0	0	0	0	0	0	0	0	0	0	0	0	0	1	1	1	1	1	1	0	0	0	0	0	0	0	0	0	0	.	0	0	0	0.2	0.9	0
177	10470	34	0	2	1	1	0	.	0	0	.	.	.	.	.	.	.	.	.	.	.	.	.	.	.	.	1	1	1	1	1	0	0	0	0	0	0	0	0	0	0	0	.	.	.	0.5	1	1	0.7
178	10472	34	0	3	3	1	0	0	0	1	.	.	.	.	.	.	.	.	.	.	.	.	.	.	.	.	1	1	1	1	1	1	1	0	0	0	0	0	0	0	0	0	0.83333	0.4	0.4	.	0.6	0.7	1
179	10473	50	0	2	2	0	0	2	0	0	50	50	25	25	25	25	0	0	0	0	0	0	0	0	0	0	1	1	1	1	1	0	0	0	0	0	0	0	0	0	0	0	0.5	0.2	0.5	0.4	0.8	0.53333	0.84
180	10475	19	1	1	2	0	0	0	0	1	.	.	.	.	.	.	.	.	.	.	.	.	.	.	.	.	0	0	0	0	0	0	0	0	0	0	0	0	0	0	0	0	0.16667	0	0	.	.	.	0
181	10476	29	0	1	2	0	0	0	0	1	.	.	.	.	.	.	.	.	.	.	.	.	.	.	.	.	0	0	0	0	0	0	0	0	0	0	0	0	0	0	0	0	1	0	0	0.5	1	1	1
182	10477	56	0	3	3	0	1	2	1	0	75	50	50	25	25	0	0	0	0	0	0	0	0	0	0	0	1	1	1	1	1	0	0	0	0	0	0	0	0	0	0	0	1	0.1	0.1	0.2	0.8	0.66667	0.12
183	10478	42	1	2	2	1	1	0	1	0	125	100	75	50	25	0	0	0	0	0	0	0	0	0	0	0	1	1	1	0	0	0	0	0	0	0	0	0	0	0	0	0	.	0	0	0.1	1	1	1
184	10480	52	0	4	1	1	1	2	1	0	175	150	150	100	75	50	0	0	0	0	0	0	0	0	0	0	1	1	1	1	1	1	1	0	0	0	1	1	1	1	1	1	1	0.5	0.5	0.4	1	0.63333	0.46
185	10481	35	0	3	2	0	0	0	1	0	25	0	0	0	0	0	0	0	0	0	0	0	0	0	0	0	1	1	1	1	1	1	1	0	0	0	0	0	0	0	0	0	1	0.1	0	0.5	0.4	0.2	1
186	10483	47	0	3	4	1	1	0	0	1	0	0	0	0	0	0	0	0	0	0	0	0	0	0	0	0	1	0	0	0	0	0	0	0	0	0	0	0	0	0	0	0	.	1	0.5	0.5	1	1	0.58
187	10486	53	0	3	1	0	0	0	0	1	0	0	0	0	0	0	0	0	0	0	0	0	0	0	0	0	1	0	0	0	0	0	0	0	0	0	0	0	0	0	0	0	0.66667	0	0	0	0	0.1	0
188	10488	23	0	1	1	1	0	0	0	1	375	325	250	225	175	125	75	0	0	0	0	0	0	0	0	0	1	1	1	1	1	1	1	0	0	0	0	0	0	0	0	0	0.5	0.5	0.5	0.3	0	0.66667	0.1
189	10491	35	1	3	3	0	0	0	0	1	375	375	375	375	375	375	375	0	0	0	0	0	0	0	0	0	1	0	0	0	0	0	0	0	0	0	0	0	0	0	0	0	1	0.5	0.5	.	1	1	1
190	10492	43	0	3	3	0	1	1	1	0	0	0	0	0	0	0	0	0	0	0	0	0	0	0	0	0	1	1	1	1	1	0	0	0	0	0	0	0	0	0	0	0	0.5	0	0	0	0.6	0.6	0
191	10494	55	0	3	3	0	1	0	1	0	25	0	0	0	0	0	0	0	0	0	0	0	0	0	0	0	1	0	0	0	0	0	0	0	0	0	0	0	0	0	0	1	0.33333	0.4	0.6	0.4	0.8	0.73333	0.58
192	10496	47	0	3	1	1	1	2	1	0	0	0	0	0	0	0	0	0	0	0	0	0	0	0	0	0	1	0	0	0	0	0	0	0	0	0	0	0	0	0	0	0	0.33333	0.1	0	0.2	1	1	0.24
193	10497	34	1	3	3	1	1	1	1	0	0	0	0	0	0	0	0	0	0	0	0	0	0	0	0	0	1	1	1	0	0	0	0	0	0	0	0	0	0	0	0	0	0.66667	0	0	0.5	1	0.9	0.56
194	10498	24	0	3	3	1	0	0	0	1	0	0	0	0	0	0	0	0	0	0	0	0	0	0	0	0	1	0	0	0	0	0	0	0	0	0	0	0	0	0	0	0	0.33333	0	0	0	0	0	0
195	10499	59	1	3	5	0	0	3	1	0	0	0	0	0	0	0	0	0	0	0	0	0	0	0	0	0	1	0	0	0	0	0	0	0	0	0	0	0	0	0	0	0	0.33333	0	0	0.1	1	0.46667	0.2
196	10501	51	1	3	2	1	1	0	0	1	0	0	0	0	0	0	0	0	0	0	0	0	0	0	0	0	1	1	1	0	0	0	0	0	0	0	0	0	0	0	0	0	1	0	0	0.1	0.4	0.8	0.74
197	10503	58	0	4	1	0	0	1	1	0	250	225	175	150	150	125	0	0	0	0	0	0	0	0	0	0	1	0	0	0	0	0	0	0	0	0	0	0	0	0	0	0	1	0.7	0.5	0.4	0	1	1
198	10504	36	1	2	3	1	0	1	1	0	0	0	0	0	0	0	0	0	0	0	0	0	0	0	0	0	1	1	1	0	0	0	0	0	0	0	0	0	0	0	0	0	1	0	0	0.5	0.6	0.5	0.54
199	10506	50	0	2	1	0	1	3	1	0	0	0	0	0	0	0	0	0	0	0	0	0	0	0	0	0	1	1	1	1	1	1	0	0	0	0	0	0	0	0	0	0	0.66667	0	0	0	0.6	0.43333	0.66
200	10507	23	1	4	.	1	.	0	0	1	.	.	.	.	.	.	.	.	.	.	.	.	.	.	.	.	1	0	0	0	0	0	0	0	0	0	0	0	0	0	0	0	0	0	0	.	0	0.1	0
201	10509	50	0	3	4	0	0	2	0	0	0	0	0	0	0	0	0	0	0	0	0	0	0	0	0	0	0	0	0	0	0	0	0	0	0	0	0	0	0	0	0	0	1	.	.	0.2	1	1	0.58
202	10515	41	0	2	2	0	0	0	0	1	200	200	175	175	175	150	100	0	0	0	0	0	0	0	0	0	1	1	1	1	1	1	0	0	0	0	0	0	0	0	0	0	1	0.2	0.5	1	1	1	0.56
203	10516	53	1	2	4	1	1	0	1	0	75	75	75	50	50	50	25	0	0	0	0	0	0	0	0	0	1	0	0	0	0	0	0	0	0	0	0	0	0	0	0	0	1	0.5	0	0	1	0.66667	0.44
204	10518	51	0	3	1	0	1	1	1	0	0	0	0	0	0	0	0	0	0	0	0	0	0	0	0	0	0	0	0	0	0	0	0	0	0	0	0	0	0	0	0	0	1	0.6	0.5	0.7	0.8	0.76667	0.54
205	10521	35	1	3	4	1	1	1	1	0	0	0	0	0	0	0	0	0	0	0	0	0	0	0	0	0	1	1	1	1	1	0	0	0	0	0	0	0	0	0	0	0	0	0	0.5	.	0	0	0.38
206	10525	49	1	3	4	0	1	2	1	0	25	25	25	25	25	0	0	0	0	0	0	0	0	0	0	0	1	0	0	0	0	0	0	0	0	0	0	0	0	0	0	0	1	0.5	0	0.5	0.2	0.13333	0.18
207	10526	39	1	1	2	1	0	0	0	1	0	0	0	0	0	0	0	0	0	0	0	0	0	0	0	0	.	.	.	.	.	.	.	.	.	.	.	.	.	.	.	.	0.5	0	0	.	0	0	.
208	10529	58	1	3	5	0	0	2	1	0	0	0	0	0	0	0	0	0	0	0	0	0	0	0	0	0	1	0	0	0	0	0	0	0	0	0	0	0	0	0	0	0	1	0.5	0.5	0.5	1	1	1
209	10530	40	0	4	3	1	1	1	1	0	0	0	0	0	0	0	0	0	0	0	0	0	0	0	0	0	1	1	1	1	0	0	0	0	0	0	0	0	0	0	0	0	0.16667	0	0	.	0	0	0
210	10533	25	0	1	3	0	0	0	0	1	0	0	0	0	0	0	0	0	0	0	0	0	0	0	0	0	1	0	0	0	0	0	0	0	0	0	0	0	0	0	0	0	.	0.1	0	0.1	1	1	0.2
211	10535	26	1	2	3	1	0	0	1	0	.	.	.	.	.	.	.	.	.	.	.	.	.	.	.	.	.	.	.	.	.	.	.	.	.	.	.	.	.	.	.	.	0.83333	0	0.2	.	0.6	0.66667	.
212	10536	32	1	3	3	1	0	0	0	1	.	.	.	.	.	.	.	.	.	.	.	.	.	.	.	.	1	1	1	1	1	1	1	0	0	0	0	0	0	0	0	0	0.5	0	0	.	0	0	0
213	10538	46	1	4	5	1	1	.	0	0	.	.	.	.	.	.	.	.	.	.	.	.	.	.	.	.	.	.	.	.	.	.	.	.	.	.	.	.	.	.	.	.	.	.	.	.	.	.	.
214	10541	32	0	4	2	0	0	1	1	0	150	100	75	50	50	50	50	25	0	0	0	0	0	0	0	0	1	1	1	1	1	0	0	0	0	0	0	0	0	0	0	0	.	0.2	0.3	0.1	0.8	0.3	0.8
215	10542	23	0	2	2	1	0	0	0	1	0	0	0	0	0	0	0	0	0	0	0	0	0	0	0	0	1	0	0	0	0	0	0	0	0	0	0	0	0	0	0	0	0.66667	0	0	0.3	0.4	0.43333	0.98
216	10543	55	0	4	1	1	1	1	1	0	75	50	25	0	0	0	0	0	0	0	0	0	0	0	0	0	1	0	0	0	0	0	0	0	0	0	0	0	0	0	0	0	.	0.1	0.2	0	.	.	1
217	10544	56	1	4	6	1	0	2	1	0	0	0	0	0	0	0	0	0	0	0	0	0	0	0	0	0	1	0	0	0	0	0	0	0	0	0	0	0	0	0	0	0	0.5	0.1	0.1	0.1	0.2	0.2	0.32
218	10545	50	0	3	1	0	1	3	1	0	125	100	75	50	25	0	0	0	0	0	0	0	0	0	0	0	1	1	1	1	1	0	0	0	0	0	0	0	0	0	0	0	0.83333	0.3	0.3	0.1	1	0.66667	0.68
219	10546	47	0	3	5	1	0	1.5	1	0	375	325	275	225	100	75	0	0	0	0	0	0	0	0	0	0	1	1	1	1	1	0	0	0	0	0	0	0	0	0	0	0	0.66667	0.4	1	0.7	0.4	0.76667	0.54
220	10547	57	0	4	1	1	1	1	1	0	375	125	100	75	25	0	0	0	0	0	0	0	0	0	0	0	1	1	1	1	1	0	0	0	0	0	0	0	0	0	0	0	0.83333	0.8	0.5	1	1	1	0.9
221	10553	46	1	2	3	0	1	0	0	0	50	25	25	25	25	0	0	0	0	0	0	0	0	0	0	0	1	0	0	0	0	0	0	0	0	0	0	0	0	0	0	0	0.83333	0.6	0.3	.	1	1	0.9
222	10555	47	1	3	4	1	1	0	1	0	250	250	250	225	175	125	75	0	0	0	0	0	0	0	0	0	1	1	0	0	0	0	0	0	0	0	0	0	0	0	0	0	0.33333	0	0	0	0	0	0.4
223	10557	41	1	3	3	1	0	0	0	1	175	150	125	100	50	50	0	0	0	0	0	0	0	0	0	0	1	0	0	0	0	0	0	0	0	0	0	0	0	0	0	0	1	0.5	0.4	0.4	1	1	1
224	10559	36	0	3	1	1	1	2	1	0	0	0	0	0	0	0	0	0	0	0	0	0	0	0	0	0	1	0	0	0	0	0	0	0	0	0	0	0	0	0	0	0	1	0.5	0.5	0.5	1	1	0.36
225	10563	46	0	3	1	0	1	3	1	0	125	125	125	125	125	75	75	0	0	0	0	0	0	0	0	0	1	1	1	1	1	1	0	0	0	0	0	0	0	0	0	0	.	0.1	0.2	0.3	0.2	0.73333	0.1
226	10565	44	0	2	3	0	0	0	0	0	0	0	0	0	0	0	0	0	0	0	0	0	0	0	0	0	1	1	1	1	1	0	0	0	0	0	0	0	0	0	0	0	0	.	.	.	.	.	1
227	10567	48	0	3	4	1	0	0	0	0	100	75	50	25	25	0	0	0	0	0	0	0	0	0	0	0	1	1	1	1	1	1	0	0	0	0	0	0	0	0	0	0	0.5	0.3	0.1	0.3	0.8	0.9	0.42
228	10569	48	0	4	0	0	1	1	1	0	125	100	75	50	25	25	25	0	0	0	0	0	0	0	0	0	1	1	1	1	1	1	0	0	0	0	0	0	0	0	0	0	1	0.5	0.6	0.5	1	1	1
229	10573	39	0	3	1	1	0	0	1	0	0	0	0	0	0	0	0	0	0	0	0	0	0	0	0	0	1	1	1	1	0	0	0	0	0	0	0	0	0	0	0	0	0.66667	0.1	0.1	0	0.6	0.5	0.44
230	10576	21	0	1	1	1	.	0	0	1	75	50	50	50	50	50	25	25	25	0	0	0	0	0	0	0	0	0	0	0	0	0	0	0	0	0	1	1	1	1	1	1	1	0.6	0.7	.	1	1.1	1
231	10577	51	0	3	3	0	0	0	1	0	0	0	0	0	0	0	0	0	0	0	0	0	0	0	0	0	1	1	1	1	1	1	0	0	0	0	0	0	0	0	0	0	0.83333	0.3	0.2	.	1	1	0.54
232	10579	40	1	3	3	1	0	0	0	0	375	375	350	325	300	275	250	225	0	0	0	0	0	0	0	0	1	1	1	1	0	0	0	0	0	0	0	0	0	0	0	0	0.5	.	.	0	0	0	0
233	10582	38	1	2	2	1	0	0	0	1	375	325	275	225	175	125	75	0	0	0	0	0	0	0	0	0	1	1	1	1	1	1	1	0	0	0	0	0	0	0	0	0	1	1	1	1	1	1	0.52
234	10585	51	0	3	3	1	1	0	0	1	0	0	0	0	0	0	0	0	0	0	0	0	0	0	0	0	1	0	0	0	0	0	0	0	0	0	0	0	0	0	0	0	0	0	0	0	1	1	0.8
235	10586	37	0	2	4	0	1	0	1	0	0	0	0	0	0	0	0	0	0	0	0	0	0	0	0	0	1	1	1	1	1	0	0	0	0	0	0	0	0	0	0	0	0.66667	0.1	0.3	0.1	0	0.83333	0.56
236	10591	50	0	4	1	1	1	3	1	0	100	75	50	25	25	0	0	0	0	0	25	25	50	75	75	100	1	1	1	1	1	0	0	0	0	0	0	0	0	0	0	0	0.83333	0.6	0.5	0.5	0.8	0.5	0.64
237	10593	49	0	4	0	0	1	1	1	0	25	25	25	25	25	0	0	0	0	0	0	0	0	0	0	0	1	1	1	1	1	0	0	0	0	0	0	0	0	0	0	0	0.66667	0	0.2	0.3	.	.	0.76
238	10594	55	0	4	3	0	0	0	0	0	75	50	25	0	0	0	0	0	0	0	0	0	0	0	0	0	1	0	0	0	0	0	0	0	0	0	0	0	0	0	0	0	0.33333	0.3	0.1	0.1	1	0.5	0.78
239	10597	37	1	2	5	1	0	1	0	0	175	150	125	100	75	50	25	25	0	0	0	0	0	0	0	0	1	1	1	1	1	1	1	0	0	0	0	0	0	0	0	0	0.83333	.	.	0.2	1	1	0.72
240	10599	35	1	3	3	0	1	3	1	0	0	0	0	0	0	0	0	0	0	0	0	0	0	0	0	0	1	1	1	1	0	0	0	0	0	0	0	0	0	0	0	0	0.16667	0	0	.	0	0	0
241	10602	45	0	2	1	0	1	0	1	0	200	200	175	150	125	125	75	0	0	0	0	0	0	0	0	0	0	0	0	0	0	0	0	0	0	0	0	0	0	0	0	1	0.83333	0.5	0.5	0.7	1	1	0.66
242	10603	39	0	3	1	0	1	2	1	0	0	0	0	0	0	0	0	0	0	0	0	0	0	0	0	0	1	1	1	1	1	0	0	0	0	0	0	0	0	0	0	0	0.66667	0	0	0	0	0.13333	0.16
243	10604	24	0	2	2	1	0	.	0	0	.	.	.	.	.	.	.	.	.	.	.	.	.	.	.	.	.	.	.	.	.	.	.	.	.	.	.	.	.	.	.	.	.	.	.	.	.	.	.
244	10605	32	0	4	3	1	0	0	0	0	125	100	75	50	25	0	0	0	0	0	0	0	0	0	0	0	1	0	0	0	0	0	0	0	0	0	0	0	0	0	0	0	0.33333	0.3	0.3	0.1	0	0.26667	0.44
245	10609	34	0	3	1	1	0	2	1	0	0	0	0	0	0	0	0	0	0	0	0	0	0	0	0	0	1	1	1	1	1	0	0	0	0	0	0	0	0	0	0	0	.	0.1	0.1	0.5	0	0	0.14
246	10610	53	1	4	5	1	1	2	1	0	0	0	0	0	0	0	0	0	0	0	0	0	0	0	0	0	0	0	0	0	0	0	0	0	0	0	0	0	0	0	0	0	1	0.3	0.3	0.2	1	1	0.56
247	10613	43	0	2	3	1	1	0	0	0	175	150	125	100	75	50	25	0	0	0	0	0	0	0	0	0	1	1	1	1	1	1	1	0	0	0	0	0	0	0	0	0	.	.	.	0.5	1	1	1
248	10617	52	0	3	1	1	0	1	1	0	.	.	.	.	.	.	.	.	.	.	.	.	.	.	.	.	1	1	1	1	0	0	0	0	0	0	0	0	0	0	0	0	1	0.3	0.1	0.5	1	1	1
249	10619	48	1	1	2	1	0	3	1	0	0	0	0	0	0	0	0	0	0	0	0	0	0	0	0	0	.	.	.	.	.	.	.	.	.	.	.	.	.	.	.	.	.	0	0.5	0.3	0.6	0.16667	.
250	10620	34	1	4	4	1	1	0	1	0	100	50	50	0	0	0	0	0	0	0	0	0	0	0	0	0	1	0	0	0	0	0	0	0	0	0	0	0	0	0	0	0	0.66667	0.5	0.1	0.7	1	1	0.74
251	10622	30	0	3	2	1	0	1	1	0	0	0	0	0	0	0	0	0	0	0	0	0	0	0	0	0	1	1	1	1	1	0	0	0	0	0	0	0	0	0	0	0	.	0	0	0	0	1	0
252	10623	46	1	2	4	1	0	2	1	0	0	0	0	0	0	0	0	0	0	0	0	0	0	0	0	0	1	0	0	0	0	0	0	0	0	0	0	0	0	0	0	0	0.83333	0	0	0.3	1	1.2	0
253	10624	55	1	2	1	1	0	.	0	0	.	.	.	.	.	.	.	.	.	.	.	.	.	.	.	.	.	.	.	.	.	.	.	.	.	.	.	.	.	.	.	.	1	.	.	.	.	.	.
254	10626	42	0	3	1	1	1	1	1	0	200	175	150	125	100	75	50	25	0	0	0	0	0	0	0	0	1	1	1	1	0	0	0	0	0	0	0	0	0	0	0	0	0.66667	0.1	0.1	0.2	0.8	0.86667	0.58
255	10627	37	1	4	5	1	0	2	1	0	0	0	0	0	0	0	0	0	0	0	0	0	0	0	0	0	0	0	0	0	0	0	0	0	0	0	0	0	0	0	0	0	1	1	1	1	1	1	0.52
256	10628	22	1	4	1	1	0	.	0	0	.	.	.	.	.	.	.	.	.	.	.	.	.	.	.	.	.	.	.	.	.	.	.	.	.	.	.	.	.	.	.	.	.	.	.	.	.	.	.
257	10629	39	1	2	2	1	0	0	0	1	0	0	0	0	0	0	0	0	0	0	0	0	0	0	0	0	1	1	1	0	0	0	0	0	0	0	0	0	0	0	0	0	0.5	0	0	0	1	0.43333	0
258	10630	32	0	3	1	0	1	0	0	1	25	25	25	25	25	0	0	0	0	0	0	0	0	0	0	0	1	1	1	1	1	0	0	0	0	0	0	0	0	0	0	0	0.83333	0.1	0.2	0.4	0	0.53333	0.64
259	10631	53	0	4	1	1	1	2	1	0	100	75	75	50	50	25	25	0	0	0	0	0	0	0	0	0	1	1	1	1	1	1	0	0	0	0	0	0	0	0	0	0	0.5	0.3	0.3	0.3	0.6	0.76667	1
260	10633	25	0	3	2	1	0	0	0	1	125	125	125	125	125	75	0	0	0	0	0	0	0	0	0	0	1	1	1	1	1	1	1	0	0	0	0	0	0	0	0	0	1	0.5	0	0.2	1	1	1
261	10634	29	0	3	2	1	1	2	1	0	0	0	0	0	0	0	0	0	0	0	0	0	0	0	0	0	.	.	.	.	.	.	.	.	.	.	.	.	.	.	.	.	.	0	0	.	0	0	.
262	10635	58	1	3	3	1	1	0	1	0	250	225	200	175	150	125	0	0	0	0	0	0	0	0	0	0	1	1	1	1	1	1	1	0	0	0	0	1	1	1	1	1	1	1	1	.	1	1	0.6
263	10639	39	1	2	0	0	0	1	0	0	.	.	.	.	.	.	.	.	.	.	.	.	.	.	.	.	1	0	0	0	0	0	0	0	0	0	0	0	0	0	0	0	0.5	0	1	.	0	0	0
264	10641	38	0	2	1	0	0	0	0	1	0	0	0	0	0	0	0	0	0	0	0	0	0	0	0	0	1	0	0	0	0	0	0	0	0	0	0	0	0	0	0	0	0.83333	0	0	0.2	1	0.5	0
265	10644	35	1	3	4	1	0	0	0	0	250	225	200	175	150	125	100	0	0	0	0	0	0	0	0	0	1	1	1	1	1	0	0	0	0	0	0	0	0	0	0	0	1	0.5	0	0.5	1	1	0.6
266	10649	47	0	3	1	0	1	2	1	0	25	0	0	0	0	0	0	0	0	0	0	0	0	0	0	0	1	1	1	1	1	1	0	0	0	0	0	0	0	0	0	0	0.83333	0	0	0.3	0.4	0.2	0.52
267	10651	41	1	3	2	0	0	0	0	1	0	0	0	0	0	0	0	0	0	0	0	0	0	0	0	375	1	0	0	0	0	0	0	0	0	0	0	0	0	0	0	0	0.5	0.2	0	0.4	0	0.5	0.26
268	10654	36	0	2	1	0	1	0	0	1	0	0	0	0	0	0	0	0	0	0	0	0	0	0	0	0	1	0	0	0	0	0	0	0	0	0	0	0	0	0	0	0	0.5	0.1	0.5	0.1	0.4	0.8	0.64
269	10658	56	0	4	3	1	1	3	0	0	25	25	25	25	25	25	0	0	0	0	0	0	0	0	0	0	1	1	1	1	1	0	0	0	0	0	0	0	0	0	0	0	.	.	.	0.1	1	1	1
270	10659	57	0	3	1	0	1	3	1	0	100	100	75	75	50	50	25	0	0	0	0	0	0	0	0	0	1	1	1	1	1	1	1	0	0	0	0	0	0	0	0	0	0.83333	0.6	0.7	0.5	1	0.83333	1
271	10660	51	1	3	5	1	1	1	1	0	100	100	100	0	0	0	0	0	0	0	0	0	0	0	0	0	1	1	1	1	1	1	1	1	1	1	0	0	0	0	0	0	.	0.3	0.3	0	0.6	0.53333	0.8
272	10661	55	0	2	2	0	0	.	0	0	.	.	.	.	.	.	.	.	.	.	.	.	.	.	.	.	.	.	.	.	.	.	.	.	.	.	.	.	.	.	.	.	.	.	.	.	.	.	.
273	10662	22	0	3	1	1	0	1.5	0	0	0	0	0	0	0	0	0	0	0	0	0	0	0	0	0	0	1	0	0	0	0	0	0	0	0	0	0	0	0	0	0	0	0	0	0	.	0	0	0
274	10663	24	1	2	1	0	0	0	0	0	0	0	0	0	0	0	0	0	0	0	0	0	0	0	0	0	1	0	0	0	0	0	0	0	0	0	0	0	0	0	0	0	0.5	0	0.5	0	0	0	0
275	10664	51	1	3	4	1	0	1	0	0	100	100	100	100	100	100	100	0	0	0	0	0	0	0	0	0	1	0	0	0	0	0	0	0	0	0	0	0	0	0	0	0	0.66667	0	0	0	1	1	0.36
276	10666	36	1	4	4	1	0	.	0	0	.	.	.	.	.	.	.	.	.	.	.	.	.	.	.	.	.	.	.	.	.	.	.	.	.	.	.	.	.	.	.	.	.	.	.	.	.	.	.
277	10667	52	0	2	2	0	0	2	0	0	150	125	100	75	50	0	0	0	0	0	0	0	0	0	0	0	1	1	1	1	1	0	0	0	0	0	0	0	0	0	0	0	0.83333	0.3	0.3	0.3	0.8	0.23333	0.6
278	10668	32	1	3	4	1	0	0	0	1	375	350	325	300	275	250	0	0	0	0	0	0	0	0	0	0	1	1	1	1	1	0	0	0	0	0	0	0	0	0	0	0	1	1	1	1	1	1	1
279	10670	24	0	2	2	1	0	.	0	0	.	.	.	.	.	.	.	.	.	.	.	.	.	.	.	.	.	.	.	.	.	.	.	.	.	.	.	.	.	.	.	.	.	.	.	.	.	.	.
280	10673	33	0	4	1	1	0	0	1	0	0	0	0	0	0	0	0	0	0	0	0	0	0	0	0	0	0	0	0	0	0	0	0	0	0	0	0	0	0	0	0	0	1	1	1	1	1	1	1
281	10675	49	0	3	2	0	1	2	1	0	0	0	0	0	0	0	0	0	0	0	0	0	0	0	0	0	1	1	1	1	1	0	0	0	0	0	0	0	0	0	0	0	1	0.3	0.2	0.3	0.4	0.8	1
282	10678	46	0	4	4	0	1	0	0	1	0	0	0	0	0	0	0	0	0	0	0	0	0	0	0	0	0	0	0	0	0	0	0	0	0	0	0	0	0	0	0	0	1	0	0	0.5	0.8	1	0.42
283	10680	42	0	3	1	1	1	2	1	0	250	0	0	0	0	0	0	0	0	0	0	0	0	0	0	0	1	1	1	1	1	1	0	0	0	0	0	0	0	0	0	0	.	1	0.2	0.1	0.6	0.66667	0.52
284	10682	37	0	3	2	0	0	0	0	1	300	300	250	250	225	0	0	0	0	0	0	0	0	0	0	0	1	1	1	1	0	0	0	0	0	0	0	0	0	0	0	0	1	0.3	0.4	0.4	0.8	0.66667	0.4
285	10684	55	0	3	1	0	1	2	0	0	.	.	.	.	.	.	.	.	.	.	.	.	.	.	.	.	.	.	.	.	.	.	.	.	.	.	.	.	.	.	.	.	0.83333	0.5	0.5	.	1	1	.
286	10687	47	0	4	1	0	1	2	1	0	0	0	0	0	0	0	0	0	0	0	0	0	0	0	0	0	1	1	0	0	0	0	0	0	0	0	0	0	0	0	0	0	0.83333	0.3	1	0.5	1	0.53333	0.66
287	10688	38	0	3	1	1	0	.	0	0	.	.	.	.	.	.	.	.	.	.	.	.	.	.	.	.	.	.	.	.	.	.	.	.	.	.	.	.	.	.	.	.	.	.	.	.	.	.	.
288	10690	47	0	1	1	0	0	2	0	0	0	0	0	0	0	0	0	0	0	0	0	0	0	0	0	0	1	1	1	1	1	1	1	0	0	0	0	0	0	0	0	0	0.5	0.4	0.1	0.3	0.8	0.8	1
289	10695	24	0	3	0	1	1	1	1	0	.	.	.	.	.	.	.	.	.	.	.	.	.	.	.	.	.	.	.	.	.	.	.	.	.	.	.	.	.	.	.	.	0.33333	0	0	.	0	0	.
290	10696	44	0	3	0	0	1	2	1	0	175	150	125	100	75	50	25	0	0	0	0	0	0	0	0	0	1	1	1	1	1	0	0	0	0	0	0	0	0	0	0	0	0.66667	1	0	0.5	0.6	1	0.56
291	10698	46	0	3	1	0	1	1	1	0	125	100	75	50	25	0	0	0	0	0	0	0	0	0	0	0	.	.	.	.	.	.	.	.	.	.	.	.	.	.	.	.	0.16667	0.2	0.3	.	.	.	.
292	10700	37	1	4	3	0	1	1	1	0	.	.	.	.	.	.	.	.	.	.	.	.	.	.	.	.	.	.	.	.	.	.	.	.	.	.	.	.	.	.	.	.	1	0.5	0.1	0.2	1	1	.
293	10701	54	0	3	1	0	1	1.5	1	0	0	0	0	0	0	0	0	0	0	0	0	0	0	0	0	0	1	1	1	1	0	0	0	0	0	0	0	0	0	0	0	0	0.5	0	0	0	0	0.03333	0
294	10702	22	0	2	2	0	0	.	0	0	.	.	.	.	.	.	.	.	.	.	.	.	.	.	.	.	.	.	.	.	.	.	.	.	.	.	.	.	.	.	.	.	1	.	.	.	.	.	.
295	10703	47	0	4	1	1	0	.	0	0	.	.	.	.	.	.	.	.	.	.	.	.	.	.	.	.	.	.	.	.	.	.	.	.	.	.	.	.	.	.	.	.	0.83333	.	.	.	.	.	.
296	10705	27	1	2	3	0	0	1	1	0	375	350	250	250	250	250	375	375	375	375	150	100	100	100	100	100	1	1	1	1	1	1	1	0	0	0	0	0	0	0	0	0	0	0	0.3	0	0	0.73333	0.2
297	10706	35	0	4	3	0	0	0	0	1	25	25	25	25	25	0	0	0	0	0	0	0	0	0	0	0	1	1	1	0	0	0	0	0	0	0	0	0	0	0	0	0	0.66667	0.5	0.2	.	1	0.96667	0.56
298	10708	48	0	3	1	0	0	2	1	0	0	0	0	0	0	0	0	0	0	0	0	0	0	0	0	0	1	1	1	1	1	1	1	0	0	0	0	0	0	0	0	0	1	0.4	0.5	0.5	1	1	0.7
299	10709	56	0	3	1	0	1	2	1	0	25	25	25	25	25	0	0	0	0	0	0	0	0	0	0	0	1	1	1	1	1	0	0	0	0	0	0	0	0	0	0	0	0.66667	0.5	0.5	0.5	1	1	1
300	10710	41	0	3	1	1	0	1	1	0	0	0	0	0	0	0	0	0	0	0	0	0	0	0	0	0	1	1	1	1	0	0	0	0	0	0	0	0	0	0	0	0	0	0.1	0.1	0	0.6	0.46667	0.3
301	10711	25	0	3	3	1	0	0	0	1	125	100	75	50	25	0	0	0	0	0	0	0	0	0	0	0	1	1	1	1	1	1	1	0	0	0	0	0	0	0	0	0	0.66667	0.3	0.3	0.1	0.4	0.7	0.52
302	10712	39	1	3	3	0	1	2	1	0	0	0	0	0	0	0	0	0	0	0	0	0	0	0	0	0	0	0	0	0	0	0	0	0	0	0	0	0	0	0	0	0	0.16667	0	0	.	0	0	0
303	10715	41	1	3	4	1	0	0	0	1	0	0	0	0	0	0	0	0	0	0	0	0	0	0	0	0	1	1	1	1	1	0	0	0	0	0	0	0	0	0	0	0	1	1	1	1	1	1	0.58
304	10716	42	1	4	6	1	0	0	0	1	0	0	0	0	0	0	0	0	0	0	0	0	0	0	0	0	.	.	.	.	.	.	.	.	.	.	.	.	.	.	.	.	1	1	1	1	1	1	.
305	10718	40	0	4	1	0	1	2	1	0	0	0	0	0	0	0	0	0	0	0	0	0	0	0	0	0	1	1	1	1	1	0	0	0	0	0	0	0	0	0	0	0	0.16667	0.1	0.1	0.2	0.6	0.76667	0.52
306	10719	29	0	3	0	1	0	1	1	0	25	25	0	0	0	0	0	0	0	0	0	0	0	0	0	0	0	0	0	0	0	0	0	0	0	0	0	0	0	0	0	0	0.66667	0	0	0.3	0	0	0.26
307	10721	27	0	3	1	1	0	0	1	0	100	100	100	100	100	100	100	100	100	125	100	100	100	100	100	100	0	0	0	0	0	0	0	0	0	0	0	0	0	0	0	0	0.33333	0	0.2	0.2	0	0.5	0
308	10722	48	1	2	4	1	1	0	0	1	0	0	0	0	0	0	0	0	0	0	0	0	0	0	0	0	1	0	0	0	0	0	0	0	0	0	0	0	0	0	0	0	0	1	0.8	0	0.6	0.2	0.14
309	10723	46	0	4	1	1	1	3	1	0	200	175	175	150	125	50	25	0	0	0	0	0	0	0	0	0	1	1	1	1	1	0	0	0	0	0	0	0	0	0	0	0	.	0.7	0.5	0.6	1	1	0.58
310	10724	55	0	3	1	1	1	2	1	0	100	75	50	25	0	0	0	0	0	0	0	0	0	0	0	0	1	1	1	1	1	0	0	0	0	0	0	0	0	0	0	0	1	0.6	0.5	0.5	0.4	0.53333	1
311	10731	45	1	3	4	0	0	1.5	0	0	0	0	0	0	0	0	0	0	0	0	0	0	0	0	0	0	1	1	1	0	0	0	0	0	0	0	0	0	0	0	0	0	0.5	0	0	0.2	0.4	0.5	0.86
312	10733	21	0	4	2	1	1	0	0	1	0	0	0	0	0	0	0	0	0	0	0	0	0	0	0	0	1	0	0	0	0	0	0	0	0	0	0	0	0	0	0	0	0.16667	0	0	.	0	0	0
313	10734	42	0	4	1	1	1	2	1	0	0	0	0	0	0	0	0	0	0	0	0	0	0	0	0	0	0	0	0	0	0	0	0	0	0	0	0	0	0	0	0	0	1	0.5	0.5	0.5	.	.	1
314	10735	40	1	3	5	1	1	1	1	0	0	0	0	0	0	0	0	0	0	0	0	0	0	0	0	0	1	0	0	0	0	0	0	0	0	0	0	0	0	0	0	0	0.66667	0.5	0.5	0.5	1	0	0.62
315	10738	26	0	3	1	1	.	0	0	1	0	0	0	0	0	0	0	0	0	0	0	0	0	0	0	0	0	0	0	0	0	0	0	0	0	0	0	0	0	0	0	0	1	0.2	0.5	0	1	0	0.26
316	10739	38	1	2	3	0	0	2	1	0	225	200	175	150	125	100	75	25	0	0	0	0	0	0	0	0	1	1	1	1	1	1	0	0	0	0	0	0	0	0	0	0	0.66667	0.5	0.3	0.4	0.8	0.86667	0.74
317	10744	37	1	3	1	1	1	0.5	1	0	0	0	0	0	0	0	0	0	0	0	0	0	0	0	0	0	1	0	0	0	0	0	0	0	0	0	0	0	0	0	0	0	1	0	0	0.3	1	1	0.88
318	10746	35	1	3	3	1	1	1.5	1	0	0	0	0	0	0	0	0	0	0	0	0	0	0	0	0	0	1	1	1	1	1	0	0	0	0	0	0	0	0	0	0	0	0.66667	0	0	0	1	0.8	0.4
319	10752	36	1	4	4	1	1	1	1	0	375	100	75	50	25	0	0	0	0	0	0	0	0	0	0	0	1	1	0	0	0	0	0	0	0	0	0	0	0	0	0	0	0.5	0	0	0.2	1	0.46667	0.68
320	10754	24	0	4	1	1	0	0	0	1	0	0	0	0	0	0	0	0	0	0	0	0	0	0	0	0	0	0	0	0	0	0	0	0	0	0	0	0	0	0	0	0	0	0	0	0	0	0	0
321	10755	24	0	4	3	1	0	0	0	1	375	0	0	0	0	0	0	0	0	0	0	0	0	0	0	375	1	1	1	1	1	0	0	0	0	0	0	0	0	0	0	0	0.16667	0	0.3	0.2	0.4	0.56667	0.3
322	10757	51	0	3	3	1	1	1	1	0	0	0	0	0	0	0	0	0	0	0	0	0	0	0	0	0	1	0	0	0	0	0	0	0	0	0	0	0	0	0	0	0	0.5	0	0	.	0	1	0
323	10758	27	1	3	2	0	1	0	0	1	300	0	0	0	0	0	0	0	0	0	0	0	0	0	0	0	1	1	1	0	0	0	0	0	0	0	0	0	0	0	0	0	0.66667	0.2	0.7	0.5	0.6	0.63333	0.36
324	10762	42	0	4	1	0	1	2	1	0	75	50	50	25	25	0	0	0	0	0	0	0	0	0	0	0	0	0	0	0	0	0	0	0	0	0	0	0	0	0	0	0	0.83333	0.7	0.6	0.5	1	0.8	0.58
325	10764	48	0	3	1	1	1	1	1	0	0	0	0	0	0	0	0	0	0	0	0	0	0	0	0	0	1	1	1	1	1	1	1	0	0	0	0	0	0	0	0	0	0.16667	0	0.1	.	1	1	1
326	10765	35	0	3	1	1	1	2	1	0	0	0	0	0	0	0	0	0	0	0	0	0	0	0	0	0	1	1	1	1	1	0	0	0	0	0	0	0	0	0	0	0	0.66667	0.5	0.5	0.7	1	0.9	1
327	10766	32	0	3	1	0	1	2	1	0	0	0	0	0	0	0	0	0	0	0	0	0	0	0	0	0	1	1	1	0	0	0	0	0	0	0	0	0	0	0	0	0	0.66667	0	0	0.2	1	0.7	0.48
328	10767	52	0	3	1	1	1	.	0	0	.	.	.	.	.	.	.	.	.	.	.	.	.	.	.	.	.	.	.	.	.	.	.	.	.	.	.	.	.	.	.	.	.	.	.	.	.	.	.
329	10769	44	1	3	4	0	1	1	1	0	50	25	0	0	0	0	0	0	0	0	0	0	0	0	0	0	1	0	0	0	0	0	0	0	0	0	0	0	0	0	0	0	0.83333	0.4	0.3	0.2	0.8	1	0.5
330	10778	36	1	4	4	1	0	0	0	0	250	100	75	50	25	0	0	0	0	0	0	0	0	0	0	0	1	0	0	0	0	0	0	0	0	0	0	0	0	0	0	0	0.5	0	0	1	1	1.13333	0
331	10780	24	1	4	1	0	0	0	0	1	0	0	0	0	0	0	0	0	0	0	0	0	0	0	0	0	1	0	0	0	0	0	0	0	0	0	0	0	0	0	0	0	0.16667	0	0	0.3	0	0	0
332	10781	57	0	4	1	0	1	2	1	0	100	0	0	0	0	0	0	0	0	0	0	0	0	0	0	0	1	1	1	1	1	1	1	1	0	0	0	0	0	0	0	0	1	0.1	0	0.3	0.4	0.2	0
333	10787	42	0	3	3	0	0	1	0	0	375	325	275	225	175	125	75	25	0	0	0	0	0	0	0	0	1	1	1	1	1	0	0	0	0	0	0	0	0	0	0	0	0.83333	0.5	0.3	0.5	1	0.86667	0.58
334	10789	20	0	1	1	1	0	0	0	1	0	0	0	0	0	0	0	0	0	0	0	0	0	0	0	0	1	1	1	1	1	0	0	0	0	0	0	0	0	0	0	0	0.16667	0	0.1	0	1	0.53333	0.24
335	10791	42	0	4	1	0	1	1	1	0	0	0	0	0	0	0	0	0	0	0	0	0	0	0	0	0	0	0	0	0	0	0	0	0	0	0	0	0	0	0	0	0	0.5	0.8	0	0.5	0.8	0.43333	0.64
336	10792	25	0	2	2	0	0	.	0	0	.	.	.	.	.	.	.	.	.	.	.	.	.	.	.	.	.	.	.	.	.	.	.	.	.	.	.	.	.	.	.	.	0.83333	.	.	.	.	.	.
337	10794	28	1	1	0	0	0	0	0	1	0	0	0	0	0	0	0	0	0	0	0	0	0	0	0	0	0	0	0	0	0	0	0	0	0	0	0	0	0	0	0	0	.	0.5	0.5	0.5	1	1	1
338	10801	38	1	3	4	1	0	2	1	0	375	375	375	375	375	375	0	0	0	0	0	0	0	0	0	0	1	1	1	1	1	1	1	0	0	0	0	0	0	0	0	0	1	0.6	0.6	0.7	1	1	0.58
339	10802	37	1	3	3	0	.	0	0	0	0	0	0	0	0	0	0	0	25	25	25	25	50	75	100	125	1	1	1	1	1	1	1	0	0	0	0	0	0	0	0	0	0.66667	0.3	0.3	0.8	0.6	0.43333	0.26
340	10803	49	1	3	3	0	1	2	1	0	0	0	0	0	0	0	0	0	0	0	0	0	0	0	0	0	1	0	0	0	0	0	0	0	0	0	0	0	0	0	0	0	1	1	1	0.5	1	1	1
341	10808	46	1	4	6	1	1	2	1	0	225	200	175	150	125	100	75	25	0	0	0	0	0	0	0	0	1	1	1	1	1	1	1	0	0	0	0	0	0	0	0	0	1	1	0.8	1	1	1	1
342	10810	54	0	2	2	1	1	1	1	0	0	0	0	0	0	0	0	0	0	0	0	0	0	0	0	0	0	0	0	0	0	0	0	0	0	0	0	0	0	0	0	0	0.83333	0.5	0.5	0.8	0.4	0.4	1
343	10811	43	0	4	1	1	1	1	1	0	0	0	0	0	0	0	0	0	0	0	0	0	0	0	0	0	0	0	0	0	0	0	0	0	0	0	0	0	0	0	0	0	0.66667	0	0	0.1	0	0	0
344	10812	44	0	3	1	0	1	2	1	0	0	0	0	0	0	0	0	0	0	0	0	0	0	0	0	0	1	1	0	0	0	0	0	0	0	0	0	0	0	0	0	0	.	0.2	0.4	0.5	1	0.66667	0.48
345	10813	51	1	3	2	1	1	2	1	0	0	0	0	0	0	0	0	0	0	0	0	0	0	0	0	0	0	0	0	0	0	0	0	0	0	0	0	0	0	0	0	0	0.5	1	1	1	1	1	0.94
346	10814	48	0	3	3	1	1	2	0	0	0	0	0	0	0	0	0	0	0	0	0	0	0	0	0	0	0	0	0	0	0	0	0	0	0	0	0	0	0	0	0	0	1	1	1	0.5	1	1	1
347	10816	22	0	2	1	0	0	0	0	0	0	0	0	0	0	0	0	0	0	0	0	0	0	0	0	0	1	1	1	1	1	1	1	1	0	0	0	0	0	0	0	0	0.16667	.	.	.	0	0.53333	0.02
348	10819	36	1	4	3	1	0	0	0	1	0	0	0	0	0	0	0	0	0	0	0	0	0	0	0	0	1	0	0	0	0	0	0	0	0	0	0	0	0	0	0	0	0.16667	0	0.3	0	0	0	0
349	10821	49	0	3	1	0	0	1	1	0	0	0	0	0	0	0	0	0	0	0	0	0	0	0	0	0	1	0	0	0	0	0	0	0	0	0	0	0	0	0	0	0	0.16667	0	0	0	0	0	0
350	10824	39	1	3	4	1	0	1	0	0	0	0	0	0	0	0	0	0	0	0	0	0	0	0	0	0	1	1	1	1	1	0	0	0	0	0	0	0	0	0	0	0	0.83333	0.1	0	0.5	1	0.93333	0.52
351	10827	49	1	5	1	1	0	0	1	0	0	0	0	0	0	0	0	0	0	0	0	0	0	0	0	0	0	0	0	0	0	0	0	0	0	0	0	0	0	0	0	0	0.5	0.2	0.1	0	0	0.53333	0.46
352	10829	23	1	3	3	0	0	0	0	1	0	0	0	0	0	0	0	0	0	0	0	0	0	0	0	0	1	0	0	0	0	0	0	0	0	0	0	0	0	0	0	0	0.16667	0	0	.	1	0	0
353	10832	34	1	3	3	1	1	0	0	1	175	175	150	150	125	0	0	0	0	0	0	0	0	0	0	0	1	1	1	1	1	0	0	0	0	0	0	0	0	0	0	0	0.83333	0.3	0.3	0.5	1	1	0.56
354	10835	51	1	3	4	1	1	2	1	0	125	100	75	50	25	0	0	0	0	0	0	0	0	0	0	0	1	1	1	1	1	0	0	0	0	0	0	0	0	0	0	0	1	0.7	0.5	0.6	0.8	0.93333	0.88
355	10838	34	1	2	2	0	0	0	0	1	375	350	325	300	275	250	125	0	0	0	0	0	0	0	0	0	1	1	1	1	1	1	1	0	0	0	0	0	0	0	0	0	1	0.5	0.5	0.5	0.6	0.4	0.48
356	10839	46	0	3	1	1	1	3	1	0	0	0	0	0	0	0	0	0	0	0	0	0	0	0	0	0	0	0	0	0	0	0	0	0	0	0	0	0	0	0	0	0	1	0.5	0.5	0.5	1	1	1
357	10845	52	0	4	3	0	0	.	0	0	.	.	.	.	.	.	.	.	.	.	.	.	.	.	.	.	.	.	.	.	.	.	.	.	.	.	.	.	.	.	.	.	1	.	.	.	.	.	.
358	10847	51	0	4	1	1	1	2	1	0	0	0	0	0	0	0	0	0	0	0	0	0	0	0	0	0	1	0	0	0	0	0	0	0	0	0	0	0	0	0	0	0	0.5	0	0	0.2	0.4	0	0
359	10848	43	0	2	1	0	.	1	1	0	0	0	0	0	0	0	0	0	0	0	0	0	0	0	0	0	1	1	1	1	0	0	0	0	0	0	0	0	0	0	0	0	0.5	0.3	0.5	0.2	0.2	0.1	0.28
360	10849	57	1	4	5	1	1	2	1	0	300	250	200	150	100	50	0	0	0	0	0	0	0	0	0	0	1	1	1	1	0	0	0	0	0	0	0	0	0	0	0	0	0.5	0.5	0.4	0.2	0.2	0.7	0.82
361	10850	32	0	3	3	1	1	0	0	0	0	0	0	0	0	0	0	0	0	0	0	0	0	0	0	0	1	1	1	1	0	0	0	0	0	0	0	0	0	0	0	0	0.33333	0	0	0	0	0.5	0
362	10852	33	0	2	0	0	0	2	1	0	0	0	0	0	0	0	0	0	0	0	0	0	0	0	0	0	1	1	1	0	0	0	0	0	0	0	0	0	0	0	0	0	.	0.1	0.3	0.2	1	0.66667	0.4
363	10854	40	1	2	3	1	0	0	0	1	375	200	175	150	75	50	0	0	0	0	0	0	0	0	0	0	1	1	1	1	1	1	0	0	0	0	0	0	0	0	0	0	1	0.6	0.7	0.6	1	1.03333	1
364	10857	19	1	3	1	1	0	.	0	0	.	.	.	.	.	.	.	.	.	.	.	.	.	.	.	.	.	.	.	.	.	.	.	.	.	.	.	.	.	.	.	.	0.33333	.	.	.	0	0	.
365	10860	39	1	4	5	1	1	2	1	0	0	0	0	0	0	0	0	0	0	0	0	0	0	0	0	0	1	1	1	0	0	0	0	0	0	0	0	0	0	0	0	0	0.83333	0	0	0	0	0	0
366	10863	50	0	3	1	1	1	0	1	0	200	150	125	100	75	0	0	0	0	0	0	0	0	0	0	0	1	1	1	1	1	0	0	0	0	0	0	0	0	0	0	0	0.66667	0.5	1	0.7	1	1	0.74
367	10865	37	1	3	4	0	1	0.5	1	0	150	125	100	75	50	25	0	0	0	0	0	0	0	0	0	0	1	1	1	1	0	0	0	0	0	0	0	0	0	0	0	0	0.83333	0.2	0.3	.	0.6	0.93333	0.7
368	10867	36	1	2	5	0	1	2	1	0	375	325	275	225	175	125	75	25	0	0	0	0	0	0	0	0	0	0	0	0	0	0	0	0	0	0	0	0	0	0	0	0	.	0.8	0.8	.	1	1	1
369	10868	22	0	4	2	1	0	0	0	1	0	0	0	0	0	0	0	0	0	0	0	0	0	0	0	0	1	0	0	0	0	0	0	0	0	0	0	0	0	0	0	0	0.66667	0.4	0.5	0.5	0	0	0.36
370	10870	36	1	2	4	1	0	.	0	0	.	.	.	.	.	.	.	.	.	.	.	.	.	.	.	.	.	.	.	.	.	.	.	.	.	.	.	.	.	.	.	.	0.66667	.	.	.	1	1	.
371	10877	24	1	3	3	0	0	2.5	1	0	0	0	0	0	0	0	0	0	0	0	0	0	0	0	0	0	1	1	1	1	1	0	0	0	0	0	0	0	0	0	0	0	0.33333	0	0	0.2	0.2	0	0
372	10879	27	0	4	1	0	0	0	1	0	0	0	0	0	0	0	0	0	0	0	0	0	0	0	0	0	0	0	0	0	0	0	0	0	0	0	0	0	0	0	0	0	0	0.3	0	0.1	0	0	0
373	10880	53	0	3	1	1	1	3	1	0	0	0	0	0	0	0	0	0	0	0	0	0	0	0	0	0	1	0	0	0	0	0	0	0	0	0	0	0	0	0	0	0	0.5	0	0	0	0	0	0
374	10885	42	1	3	3	1	0	0	0	1	0	0	0	0	0	0	0	0	0	0	0	0	0	0	0	0	1	1	1	1	1	0	0	0	0	0	0	0	0	0	0	0	0	0	0	0	0	0	0
375	10886	31	1	4	4	1	1	1	1	0	0	0	0	0	0	0	0	0	0	0	0	0	0	0	0	0	1	1	1	1	1	1	0	0	0	0	0	0	0	0	0	0	0.33333	0	0	0	0.2	0.06667	0.28
376	10887	49	0	3	0	0	1	2	1	0	175	150	125	100	75	50	50	0	0	0	0	0	0	0	0	0	1	1	1	1	0	0	0	0	0	0	0	0	0	0	0	0	0.66667	0.2	0.4	0.4	1	0.93333	0.5
377	10888	38	0	3	2	0	1	1	0	0	125	100	75	50	25	0	0	0	0	0	0	0	0	0	0	0	1	0	0	0	0	0	0	0	0	0	0	0	0	0	0	0	0.66667	0.5	1	0.5	1	1	1
378	10890	37	0	4	0	1	1	3	0	0	25	25	25	25	0	0	0	0	0	0	0	0	0	0	0	0	.	.	.	.	.	.	.	.	.	.	.	.	.	.	.	.	0.5	.	.	0.1	.	.	.
379	10897	40	1	2	2	0	0	.	0	0	.	.	.	.	.	.	.	.	.	.	.	.	.	.	.	.	.	.	.	.	.	.	.	.	.	.	.	.	.	.	.	.	.	.	.	.	.	.	.
380	10898	29	1	2	3	1	0	0	0	1	50	50	25	25	25	0	0	0	0	0	0	0	0	0	0	0	1	1	1	1	1	1	1	0	0	0	0	0	0	0	0	0	1	1	1	0.2	0.6	0.63333	0.56
381	10905	35	0	4	0	1	1	.	0	0	.	.	.	.	.	.	.	.	.	.	.	.	.	.	.	.	.	.	.	.	.	.	.	.	.	.	.	.	.	.	.	.	0.83333	.	.	.	0.8	0.9	.
382	20932	55	1	3	1	1	1	3	1	0	0	0	0	0	0	0	0	0	0	0	0	0	0	0	0	0	1	0	0	0	0	0	0	0	0	0	0	0	0	0	0	0	0.83333	0.5	0.5	1	1	0.5	1
383	20936	37	0	4	4	0	0	0	0	1	200	175	150	150	100	50	0	0	0	0	0	0	0	0	0	0	1	1	1	1	1	0	0	0	0	0	0	0	0	0	0	0	0.66667	0.3	0.3	0.1	1	0.9	0.48
384	20944	57	1	4	3	0	1	2	1	0	25	25	25	25	25	0	0	0	0	0	0	0	0	0	0	0	0	0	0	0	0	0	0	0	0	0	0	0	0	0	0	0	0.83333	0	0.1	0	0.8	0.8	0.82
385	20948	53	1	4	5	1	1	2	1	0	0	0	0	0	0	0	0	0	0	0	0	0	0	0	0	0	1	0	0	0	0	0	0	0	0	0	0	0	0	0	0	0	1	0	0	0	0	0	0
386	20950	50	0	3	2	1	0	1	0	0	125	100	75	50	25	0	0	0	0	0	0	0	0	0	0	0	1	0	0	0	0	0	0	0	0	0	0	0	0	0	0	0	.	0.5	0.5	1	1	1	0.58
387	20954	59	0	3	1	1	1	1	1	0	0	0	0	0	0	0	0	0	0	0	0	0	0	0	0	0	1	1	1	1	1	0	0	0	0	0	0	0	0	0	0	0	1	0.7	0.5	0.5	1	1	0.98
388	20968	22	0	4	1	1	0	.	0	0	.	.	.	.	.	.	.	.	.	.	.	.	.	.	.	.	.	.	.	.	.	.	.	.	.	.	.	.	.	.	.	.	.	.	.	.	.	.	.
389	20969	20	1	4	1	1	0	0	0	1	0	0	0	0	0	0	0	0	0	0	0	0	0	0	0	0	1	0	0	0	0	0	0	0	0	0	0	0	0	0	0	0	1	0.5	0.3	0	0	0	0.56
390	20971	49	0	3	1	1	1	2	1	0	0	0	0	0	0	0	0	0	0	0	0	0	0	0	0	0	1	1	1	1	1	1	1	0	0	0	0	0	0	0	0	0	.	1	1	1	1	1	0.6
391	20972	22	0	3	1	0	0	0	0	1	0	0	0	0	0	0	0	0	0	0	0	0	0	0	0	0	1	0	0	0	0	0	0	0	0	0	0	0	0	0	0	0	0.16667	0.3	0.3	.	0.2	0.46667	0.08
392	20981	44	1	3	3	0	0	0	1	0	300	275	250	225	200	125	50	0	0	0	0	0	0	0	0	0	1	1	1	1	1	0	0	0	0	0	0	1	1	1	1	1	0.66667	0.2	0.2	0.3	1	1	0.54
393	20982	27	1	3	3	1	0	0	0	1	0	0	0	0	0	0	0	0	0	0	0	0	0	0	0	0	1	1	1	1	1	1	1	0	0	0	0	0	0	0	0	0	0.16667	0	0	0	0	0	0
394	20992	32	1	3	3	1	1	0	1	0	150	125	100	75	50	25	0	0	0	0	0	0	0	0	0	0	1	1	0	0	0	0	0	0	0	0	0	0	0	0	0	0	0.5	0	0	0.1	0.2	0.36667	0.22
395	20993	22	0	4	2	1	1	0	0	1	0	0	0	0	0	0	0	0	0	0	0	0	0	0	0	0	1	1	1	1	1	0	0	0	0	0	0	0	0	0	0	0	.	0	0.1	0.1	0	0	0
396	20997	24	0	3	2	1	0	0	0	1	0	0	0	0	0	0	0	0	0	0	0	0	0	0	0	0	1	0	0	0	0	0	0	0	0	0	0	0	0	0	0	0	0	0	0	0	0	0	0
397	21001	53	1	3	5	1	1	1	1	0	50	25	25	0	0	0	0	0	0	0	0	0	0	0	0	0	1	1	1	1	0	0	0	0	0	0	0	0	0	0	0	0	1	0.5	0.1	0.1	1	1	0.52
398	21013	34	1	4	4	0	0	2	1	0	0	0	0	0	0	0	0	0	0	0	0	0	0	0	0	0	1	1	1	1	1	0	0	0	0	0	0	0	0	0	0	0	0.33333	0.3	0.2	0.3	0	0.7	0.6
399	21025	42	1	3	4	0	1	.	0	0	.	.	.	.	.	.	.	.	.	.	.	.	.	.	.	.	.	.	.	.	.	.	.	.	.	.	.	.	.	.	.	.	0.33333	.	.	.	.	.	.
400	21033	24	0	3	1	1	0	0	0	0	50	0	0	0	0	0	0	0	0	0	0	0	0	0	0	0	0	0	0	0	0	0	0	0	0	0	0	0	0	0	0	0	1	0.5	0.5	0.4	1	1	0.52
401	21035	46	1	2	3	0	0	3	1	0	0	0	0	0	0	0	0	0	0	0	0	0	0	0	0	0	1	1	1	1	1	1	0	0	0	0	0	0	0	0	0	0	0.16667	0	0	.	0	0	0
402	21044	42	1	2	3	1	0	0	1	0	0	0	0	0	0	0	0	0	0	0	0	0	0	0	0	0	1	0	0	0	0	0	0	0	0	0	0	0	0	0	0	0	0.5	0.1	0.2	0.5	0.2	0.13333	0.22
403	21049	53	0	2	3	0	0	3	0	0	25	0	0	0	0	0	0	0	0	0	0	0	0	0	0	0	1	1	1	1	1	0	0	0	0	0	0	0	0	0	0	0	0.83333	.	.	0.5	0.6	0.63333	0.88
404	21050	35	1	4	4	1	1	2	1	0	0	0	0	0	0	0	0	0	0	0	0	0	0	0	0	0	1	1	1	1	1	1	1	0	0	0	0	0	0	0	0	0	0.5	0.5	0.5	0.3	1	1	1
405	21055	56	1	3	4	1	0	1	1	0	0	0	0	0	0	0	0	0	0	0	0	0	0	0	0	0	1	1	1	1	1	0	0	0	0	0	0	0	0	0	0	0	0.83333	0.5	0.3	0.3	1	1	1
406	21057	53	1	4	6	1	1	3	1	0	125	0	0	0	0	0	0	0	0	0	0	0	0	0	0	0	1	1	1	1	1	1	0	0	0	0	0	0	0	0	0	0	0.5	0	0	0	0.6	0.1	0.2
407	21062	51	0	4	1	1	1	2	0	0	125	75	75	50	25	0	0	0	0	0	0	0	0	0	0	0	1	1	1	1	1	1	0	0	0	0	0	0	0	0	0	0	.	.	.	0.4	1	0.6	0.48
408	21068	37	1	2	2	1	0	1	1	0	0	0	0	0	0	0	0	0	0	0	0	0	0	0	0	0	1	1	0	0	0	0	0	0	0	0	0	0	0	0	0	0	0.16667	0	0	0.1	0	0.03333	0.16
409	21070	44	1	3	4	0	1	2	1	0	0	0	0	0	0	0	0	0	0	0	0	0	0	0	0	0	1	0	0	0	0	0	0	0	0	0	0	0	0	0	0	0	0.16667	0	0	0	0.4	0.26667	0
410	21076	46	1	2	3	0	1	3	0	0	125	100	75	50	0	0	0	0	0	0	0	0	0	0	0	0	1	1	1	1	0	0	0	0	0	0	0	0	0	0	0	0	1	0.4	0.5	0.5	0	0.16667	0.46
411	21077	52	0	3	1	0	1	1	0	0	100	0	0	0	0	0	0	0	0	0	0	0	0	0	0	0	1	0	0	0	0	0	0	0	0	0	0	0	0	0	0	0	1	1	0.8	1	1	1	1
412	21080	41	1	2	1	0	0	0	0	1	200	175	150	125	75	75	50	0	0	0	0	0	0	0	0	0	1	1	1	1	1	0	0	0	0	0	0	0	0	0	0	0	0.66667	0.5	0.4	0.5	1	0.93333	1
413	21086	30	1	3	2	1	0	0	0	1	0	0	0	0	0	0	0	0	0	0	0	0	0	0	0	0	1	0	0	0	0	0	0	0	0	0	0	0	0	0	0	0	0.5	0	0	0	1	0	0
414	21087	43	0	2	2	0	0	0	0	1	100	25	25	25	0	0	0	0	0	0	0	0	0	0	0	0	1	1	1	1	1	0	0	0	0	0	0	0	0	0	0	0	1	0.3	0.2	.	0.6	0.96667	0.86
415	21090	58	0	4	3	1	1	1	1	0	125	125	100	75	50	25	0	0	0	0	0	0	0	0	0	0	1	1	1	1	1	1	0	0	0	0	0	0	0	0	0	0	0.83333	0.5	0.5	0.5	1	1.13333	1
416	21096	29	0	3	1	0	0	.	0	0	.	.	.	.	.	.	.	.	.	.	.	.	.	.	.	.	.	.	.	.	.	.	.	.	.	.	.	.	.	.	.	.	0.16667	.	.	.	.	.	.
417	21098	30	0	2	2	0	0	0	0	1	125	100	75	50	25	0	0	0	0	0	0	0	0	0	0	0	1	1	1	1	0	0	0	0	0	0	0	0	0	0	0	0	0.16667	0.2	0.4	.	0.4	0.16667	0.22
418	21100	25	0	2	2	1	0	0	0	1	100	50	0	0	0	0	0	0	0	0	0	0	0	0	0	0	0	0	0	0	0	0	0	0	0	0	0	0	0	0	0	0	1	0.8	0.5	1	1	1	0.6
419	21105	51	1	3	5	1	1	2	1	0	275	250	225	200	175	150	125	0	0	0	0	0	0	0	0	0	.	.	.	.	.	.	.	.	.	.	.	.	.	.	.	.	0.66667	0.7	0.9	0.6	1	0.96667	.
420	21106	28	1	4	3	1	0	1	1	0	0	0	0	0	0	0	0	0	0	0	0	0	0	0	0	0	0	0	0	0	0	0	0	0	0	0	0	0	0	0	0	0	1	1	1	1	1	2	1
421	21109	38	1	3	4	1	0	1	1	0	0	0	0	0	0	0	0	0	0	0	0	0	0	0	0	0	1	0	0	0	0	0	0	0	0	0	0	0	0	0	0	0	0	0	0	.	0	0	0
422	21119	28	1	3	4	1	0	0	0	0	25	0	0	0	0	0	0	0	0	0	0	0	0	0	0	0	1	0	0	0	0	0	0	0	0	0	0	0	0	0	0	0	0.66667	0.5	0.5	0.9	1	1	0.56
423	21120	26	1	3	3	1	0	0	0	1	.	.	.	.	.	.	.	.	.	.	.	.	.	.	.	.	.	.	.	.	.	.	.	.	.	.	.	.	.	.	.	.	0.33333	0.1	0.1	.	0	0	.
424	21123	35	1	3	3	1	0	0.5	1	0	150	100	100	50	50	25	0	0	0	0	0	0	0	0	0	0	1	1	1	1	1	0	0	0	0	0	0	0	0	0	0	0	0.83333	0.5	0.4	0.2	1	0.83333	0.52
425	21125	54	1	4	5	1	0	2	1	0	0	0	0	0	0	0	0	0	0	0	0	0	0	0	0	0	1	0	0	0	0	0	0	0	0	0	0	0	0	0	0	0	0.5	0.5	1	1	1	1.26667	0.56
426	21126	23	0	2	2	0	0	0	0	1	75	25	25	25	0	0	0	0	0	0	0	0	0	0	0	0	1	1	1	1	0	0	0	0	0	0	0	0	0	0	0	0	.	0	0.1	0.4	0.6	0.93333	0.54
427	21129	36	1	3	3	0	0	0	0	1	0	0	0	0	0	0	0	0	0	0	0	0	0	0	0	0	1	1	1	1	1	0	0	0	0	0	0	0	0	0	0	0	0.66667	0	0.2	0.2	1	0	0.1
428	21135	49	1	5	5	1	1	1	1	0	200	175	150	125	100	75	50	25	0	0	0	0	0	0	0	0	0	0	0	0	0	0	0	0	0	0	0	0	0	0	0	0	0.5	1	1	0.5	1	2	1
429	21150	43	1	2	2	1	0	0	0	0	0	0	0	0	0	0	0	0	0	0	0	0	0	0	0	0	1	1	1	1	1	0	0	0	0	0	0	0	0	0	0	0	1	1	1	1	1	2	1
430	21159	45	1	3	6	1	1	3	1	0	200	200	200	175	125	75	0	0	0	0	0	0	0	0	0	0	1	0	0	0	0	0	0	0	0	0	0	0	0	0	0	0	0.83333	0.3	0.2	0	0.6	0.6	0.52
431	21161	31	1	2	3	1	0	0	0	1	0	0	0	0	0	0	0	0	0	0	0	0	0	0	0	0	1	0	0	0	0	0	0	0	0	0	0	0	0	0	0	0	0.33333	0	0.3	0.5	0	0.53333	0.34
432	21167	46	1	2	3	0	0	3	1	0	150	125	100	75	50	25	0	0	0	0	0	0	0	0	0	0	1	0	0	0	0	0	0	0	0	0	0	0	0	0	0	0	0.83333	0.2	0.8	0.5	1	0.66667	0.58
433	21172	58	1	3	3	1	0	.	0	0	.	.	.	.	.	.	.	.	.	.	.	.	.	.	.	.	.	.	.	.	.	.	.	.	.	.	.	.	.	.	.	.	1	.	.	.	1	1.33333	.
434	21187	43	1	4	4	1	1	3	0	0	375	300	250	200	150	100	50	0	0	0	0	0	0	0	0	0	.	.	.	.	.	.	.	.	.	.	.	.	.	.	.	.	1	1	0.7	0.5	1	1.06667	.
435	21190	35	1	3	1	1	0	0	0	0	0	0	0	0	0	0	0	25	0	0	0	0	0	0	0	0	1	1	1	0	0	0	0	0	0	0	0	0	0	0	0	0	0.66667	0.4	0.3	0.5	1	1	0.44
436	21202	46	1	3	4	1	1	2	0	0	0	0	0	0	0	0	0	0	0	0	0	0	0	0	0	0	1	0	0	0	0	0	0	0	0	0	0	0	0	0	0	0	0	0	0	0	0	0	0
437	21207	45	1	2	3	0	0	5	0	0	0	0	0	0	0	0	0	0	0	0	0	0	0	0	0	0	0	0	0	0	0	0	0	0	0	0	0	0	0	0	0	0	1	1	1	1	1	1	1
438	21218	31	1	3	2	1	0	0	0	1	0	0	0	0	0	0	0	0	0	0	0	0	0	0	0	0	0	0	0	0	0	0	0	0	0	0	0	0	0	0	0	0	1	0.3	0.2	.	0.6	0.56667	0.66
439	21230	52	1	4	4	1	1	2	1	0	125	100	75	50	25	0	0	0	0	0	0	0	0	0	0	0	1	1	1	1	1	0	0	0	0	0	0	0	0	0	0	0	1	0.5	0.5	1	0.6	0.6	0.52
440	21238	29	1	2	3	1	0	0	0	0	0	0	0	0	0	0	0	0	0	0	0	0	0	0	0	0	0	0	0	0	0	0	0	0	0	0	0	0	0	0	0	0	1	1	1	1	1	2	1
441	21239	25	0	3	1	1	0	.	0	0	.	.	.	.	.	.	.	.	.	.	.	.	.	.	.	.	.	.	.	.	.	.	.	.	.	.	.	.	.	.	.	.	.	.	.	.	.	.	.
442	21248	45	1	4	4	1	1	.	0	0	.	.	.	.	.	.	.	.	.	.	.	.	.	.	.	.	.	.	.	.	.	.	.	.	.	.	.	.	.	.	.	.	1	.	.	.	1	0.6	.
443	21249	21	1	4	0	1	0	0	0	1	.	.	.	.	.	.	.	.	.	.	.	.	.	.	.	.	1	0	0	0	0	0	0	0	0	0	0	0	0	0	0	0	0.33333	0	0	.	0	0	0
444	21257	45	1	4	5	1	0	0	0	1	0	0	0	0	0	0	0	0	0	0	0	0	0	0	0	0	1	1	1	0	0	0	0	0	0	0	0	0	0	0	0	0	0.16667	0.1	0.4	0.6	0.2	0.43333	0.34
445	21260	44	1	2	1	0	0	0	0	1	0	0	0	0	0	0	0	0	0	0	0	0	0	0	0	0	1	1	1	1	1	0	0	0	0	0	0	0	0	0	0	0	0	0	0	0	0	0	0
446	21263	22	0	3	2	1	0	0	0	1	100	100	100	100	100	100	100	0	0	0	0	0	0	0	0	0	1	0	0	0	0	0	0	0	0	0	0	0	0	0	0	0	0.16667	0	0	0	1	0.66667	0.2
447	21269	56	1	1	2	1	0	0	0	1	25	25	25	25	25	25	0	0	0	0	25	25	25	25	25	25	1	1	1	1	1	0	0	0	0	0	0	0	0	1	1	1	1	0.5	0.5	0.5	1	1	1
448	21270	39	1	3	2	1	0	0	0	1	0	0	0	0	0	0	0	0	0	0	0	0	0	0	0	0	1	0	0	0	0	0	0	0	0	0	0	0	0	0	0	0	1	0	0.5	0.5	1	1	0.56
449	21271	25	1	4	1	1	0	.	0	0	.	.	.	.	.	.	.	.	.	.	.	.	.	.	.	.	.	.	.	.	.	.	.	.	.	.	.	.	.	.	.	.	.	.	.	.	.	.	.
450	21273	31	1	2	1	1	0	0	1	0	0	0	0	0	0	0	0	0	0	0	0	0	0	0	0	0	0	0	0	0	0	0	0	0	0	0	0	0	0	0	0	0	1	1	1	1	1	1	1
451	21274	42	1	4	5	1	1	1	1	0	0	0	0	0	0	0	0	0	0	0	0	0	0	0	0	0	1	1	1	1	0	0	0	0	0	0	0	0	0	0	0	0	1	1	1	0	0	0.4	0.72
452	21278	32	0	4	2	1	1	2.5	1	0	0	0	0	0	0	0	0	0	0	0	0	0	0	0	0	0	.	.	.	.	.	.	.	.	.	.	.	.	.	.	.	.	0.16667	0	0.2	.	0	0	.
453	21280	47	0	3	3	0	1	.	0	0	.	.	.	.	.	.	.	.	.	.	.	.	.	.	.	.	.	.	.	.	.	.	.	.	.	.	.	.	.	.	.	.	.	.	.	.	.	.	.
454	21281	40	0	3	3	0	1	2	1	0	375	350	275	250	225	200	0	0	0	0	0	0	0	0	0	0	.	.	.	.	.	.	.	.	.	.	.	.	.	.	.	.	1	0.6	0.5	0.6	1	1	.
455	21289	58	1	3	3	1	0	1	0	0	50	50	50	50	25	0	0	0	0	0	0	0	0	0	0	0	0	0	0	0	0	0	0	0	0	0	0	0	0	0	0	0	0.66667	0	0	.	0.4	0.5	0.2
456	21297	27	1	3	3	1	0	0	0	1	0	0	0	0	0	0	0	0	0	0	0	0	0	0	0	0	0	0	0	0	0	0	0	0	0	0	0	0	0	0	0	0	0	0	0	0	0	0	0
457	21298	29	0	1	2	0	0	1	0	0	0	0	0	0	0	0	0	0	0	0	0	0	0	0	0	0	1	1	1	1	1	0	0	0	0	0	0	0	0	0	0	0	0.33333	0	0.1	0.2	0	0.16667	0
458	21305	49	1	3	2	0	0	3	1	0	75	75	75	50	50	50	25	0	0	0	0	0	0	0	0	0	0	0	0	0	0	0	0	0	0	0	0	0	0	0	0	0	1	1	0.3	0.5	1	1	1
459	21306	42	0	3	1	0	1	2	1	0	50	25	25	25	0	0	0	0	0	0	0	25	25	25	25	0	1	1	1	1	1	0	0	0	0	0	0	1	1	1	1	1	0.5	0.4	0.3	0.2	0.2	0.86667	1
460	21312	31	1	3	3	1	0	0	0	0	0	0	0	0	0	0	0	0	0	0	0	0	0	0	0	0	1	1	0	0	0	0	0	0	0	0	0	0	0	0	0	0	0.83333	0.1	0.3	0.2	0.4	0.2	0.8
461	21317	45	0	4	2	1	1	.	0	0	.	.	.	.	.	.	.	.	.	.	.	.	.	.	.	.	.	.	.	.	.	.	.	.	.	.	.	.	.	.	.	.	.	.	.	.	.	.	.
462	21318	53	1	3	2	1	1	3	0	0	0	0	0	0	0	0	0	0	0	0	0	0	0	0	0	0	1	1	1	1	1	0	0	0	0	0	0	0	0	0	0	0	0.16667	.	.	0	0	0	0
463	21323	52	0	4	1	1	1	0	1	0	0	0	0	0	0	0	0	0	0	0	0	0	0	0	0	0	1	1	1	1	1	0	0	0	0	0	0	0	0	0	0	0	1	0	0.3	0	0	0.43333	1
464	21324	39	1	3	5	1	1	1	1	0	0	0	0	0	0	0	0	0	0	0	0	0	0	0	0	0	1	1	1	1	1	0	0	0	0	0	0	0	0	0	0	0	0.5	0	0.5	0.5	1	1	1
465	21325	53	0	2	2	0	1	2	1	0	125	100	75	50	25	0	0	0	0	0	0	0	0	0	0	0	1	1	1	0	0	0	0	0	0	0	0	0	0	0	0	0	1	0.5	0.7	1	1	1	0.76
466	21327	38	1	2	5	1	0	.	0	0	.	.	.	.	.	.	.	.	.	.	.	.	.	.	.	.	.	.	.	.	.	.	.	.	.	.	.	.	.	.	.	.	.	.	.	.	.	.	.
467	21328	26	1	3	3	0	0	0	0	1	0	0	0	0	0	0	0	0	0	0	0	0	0	0	0	0	1	1	1	1	1	1	1	0	0	0	0	0	0	0	0	0	0.5	0	0	0	0	0	0.46
468	21331	27	1	3	3	1	0	0	1	0	0	0	0	0	0	0	0	0	0	0	0	0	0	0	0	0	1	1	1	0	0	0	0	0	0	0	0	0	0	0	0	0	1	0.5	1	1	0	0	0.52
469	21338	27	0	3	3	1	0	.	0	0	.	.	.	.	.	.	.	.	.	.	.	.	.	.	.	.	.	.	.	.	.	.	.	.	.	.	.	.	.	.	.	.	.	.	.	.	.	.	.
470	21343	43	0	2	2	1	0	0	0	0	0	0	0	0	0	0	0	0	0	0	0	0	0	0	0	0	1	1	1	0	0	0	0	0	0	0	0	0	0	0	0	0	0.66667	0.5	0.6	0.5	0.6	0.93333	0.52
471	21351	28	1	4	4	1	0	2	1	0	0	0	0	0	0	0	0	0	0	0	0	0	0	0	0	0	1	0	0	0	0	0	0	0	0	0	0	0	0	0	0	0	0	0	0	0	0	0	0
472	21352	28	0	2	2	1	0	2	1	0	375	375	375	375	375	375	375	200	0	0	0	0	0	0	0	0	1	1	1	1	0	0	0	0	0	0	0	0	0	0	0	0	.	0	0	0	0	0	0
473	21355	22	1	2	1	1	0	.	0	0	.	.	.	.	.	.	.	.	.	.	.	.	.	.	.	.	.	.	.	.	.	.	.	.	.	.	.	.	.	.	.	.	.	.	.	.	.	.	.
474	21360	46	1	3	4	1	1	0	1	0	50	25	25	25	25	25	0	0	0	0	0	0	0	0	0	50	1	1	1	1	1	1	1	0	0	0	0	0	0	0	0	0	1	0.8	1	.	0.8	0.63333	0.96
475	21362	30	1	4	5	1	1	.	0	0	.	.	.	.	.	.	.	.	.	.	.	.	.	.	.	.	.	.	.	.	.	.	.	.	.	.	.	.	.	.	.	.	.	.	.	.	.	.	.
476	21365	58	1	3	2	1	1	.	0	0	.	.	.	.	.	.	.	.	.	.	.	.	.	.	.	.	.	.	.	.	.	.	.	.	.	.	.	.	.	.	.	.	.	.	.	.	.	.	.
477	21368	47	1	3	3	1	1	2	1	0	0	0	0	0	0	0	0	0	0	0	0	0	0	0	0	0	1	1	1	1	0	0	0	0	0	0	0	0	0	0	0	0	0.16667	0	0.3	0.3	0	0.1	1
478	21377	53	0	3	2	0	0	0	1	0	0	0	0	0	0	0	0	0	0	0	0	0	0	0	0	0	1	0	0	0	0	0	0	0	0	0	0	0	0	0	0	0	0.5	0.2	0.3	0.4	0.4	0.3	0.46
479	21381	47	1	4	4	0	1	0	1	0	375	350	300	250	200	150	100	0	0	0	0	0	0	0	0	0	1	1	1	1	1	1	1	0	0	1	1	1	1	1	1	1	0.83333	0	0.5	0.5	1	0.83333	0.8
480	21389	34	0	4	3	1	1	2	0	0	0	0	0	0	0	0	0	0	0	0	0	0	0	0	0	0	.	.	.	.	.	.	.	.	.	.	.	.	.	.	.	.	0.5	.	.	0	0	0.66667	.
481	21391	52	1	3	3	1	1	1	1	0	0	0	0	0	0	0	0	0	0	0	0	0	0	0	0	0	1	1	1	1	1	0	0	0	0	0	0	0	0	0	0	0	1	0	0	0	0	0	1
482	21394	33	0	4	4	1	0	0	0	1	0	0	0	0	0	0	0	0	0	0	0	0	0	0	0	0	1	0	0	0	0	0	0	0	0	0	0	0	0	0	0	0	0	0	0	0	0	0	0
483	21396	22	0	3	2	1	0	.	0	0	.	.	.	.	.	.	.	.	.	.	.	.	.	.	.	.	.	.	.	.	.	.	.	.	.	.	.	.	.	.	.	.	.	.	.	.	.	.	.
484	21402	52	1	3	4	1	1	1	1	0	0	0	0	0	0	0	0	0	0	0	0	0	0	0	0	0	1	1	1	1	1	0	0	0	0	0	0	0	0	0	0	0	0.83333	0.1	0.1	1	1	1	0.9
485	21404	55	1	4	5	1	1	2	1	0	0	0	0	0	0	0	0	0	0	0	0	0	0	0	0	0	1	0	0	0	0	0	0	0	0	0	0	0	0	0	0	0	0.5	0.2	0.2	0	0	0.06667	0.6
486	21413	26	0	1	1	0	0	0	0	1	0	0	0	0	0	0	0	0	0	0	0	0	0	0	0	0	1	0	0	0	0	0	0	0	0	0	0	0	0	0	0	0	1	0.7	0.9	0.5	.	.	1
487	21415	41	1	2	3	0	0	0	0	1	25	0	0	25	0	0	0	0	0	0	0	25	0	0	0	25	1	1	1	1	0	0	0	0	0	0	0	0	0	0	0	0	0.5	0.1	0.2	0.2	0.2	0.23333	0.16
488	21416	53	1	3	5	1	1	2	1	0	0	0	0	0	0	0	0	0	0	0	0	0	0	0	0	0	1	1	1	1	0	0	0	0	0	0	0	0	0	0	0	0	0.66667	0	0.2	0	0.6	0.6	0.64
489	21418	36	1	3	3	1	0	2	1	0	125	100	75	50	25	0	0	0	0	0	0	0	0	0	0	0	1	1	1	1	0	0	0	0	0	0	0	0	0	0	0	0	1	0.5	0.8	0.5	1	0.93333	0.78
490	21420	51	1	3	3	0	1	3	1	0	175	150	125	100	75	50	25	0	0	0	0	0	0	0	0	0	0	0	0	0	0	0	0	0	0	0	0	0	0	0	0	0	0.66667	0.3	0.3	0.1	1	1.13333	1
491	21422	31	0	4	2	1	1	1	1	0	150	125	100	75	50	25	0	0	0	0	0	0	0	0	0	0	1	0	0	0	0	0	0	0	0	0	0	0	0	0	0	0	.	0.5	0.4	0.4	.	.	0.62
492	21423	52	1	3	6	1	1	3	1	0	125	100	75	50	25	0	0	0	0	0	0	0	0	0	0	0	1	0	0	0	0	0	0	0	0	0	0	0	0	0	0	0	1	0.3	0	0.7	0.6	0.96667	0.5
493	21424	23	0	3	1	1	0	0	0	1	0	0	0	0	0	0	0	0	0	0	0	0	0	0	0	0	1	1	0	0	0	0	0	0	0	0	0	0	0	0	0	0	0.83333	0.5	0.3	0.4	0.2	0.73333	0
494	21430	26	1	3	2	1	0	0	0	1	.	.	.	.	.	.	.	.	.	.	.	.	.	.	.	.	1	1	1	0	0	0	0	0	0	0	0	0	0	0	0	0	1	0	0	.	0	0	0
495	21433	39	1	3	4	1	1	0	0	0	25	25	25	25	25	25	25	25	25	25	25	25	25	25	25	0	1	1	1	1	1	1	1	0	0	0	0	0	0	0	0	0	0.66667	0	0	0.5	1	0.66667	0
496	21437	22	0	3	1	1	0	.	0	0	.	.	.	.	.	.	.	.	.	.	.	.	.	.	.	.	.	.	.	.	.	.	.	.	.	.	.	.	.	.	.	.	.	.	.	.	.	.	.
497	21444	29	1	3	3	1	0	0	0	0	0	0	0	0	0	0	0	0	0	0	0	0	0	0	0	0	1	1	1	1	1	0	0	0	0	0	0	0	0	0	0	0	0.33333	0.1	0	0.3	0	0	0.34
498	21447	27	1	4	3	1	0	0	0	1	0	0	0	0	0	0	0	0	0	0	0	0	0	0	0	0	1	0	0	0	0	0	0	0	0	0	0	0	0	0	0	0	0.33333	0	0.3	0	0	0	0
499	21455	23	1	2	3	0	0	0	0	0	0	0	0	0	0	0	0	0	0	0	0	0	0	0	0	0	1	1	1	1	1	1	1	1	0	0	0	0	0	0	0	0	0.66667	0	0	0	0	0	0.3
500	21459	53	1	4	5	1	1	0	1	0	125	100	75	50	25	0	0	0	0	0	0	0	0	0	0	0	1	1	1	1	1	1	1	0	0	0	0	0	0	0	0	0	1	0.5	0.5	1	1	1	1
501	21462	51	1	4	6	1	0	2	1	0	125	100	75	100	50	25	0	0	0	0	0	0	0	0	0	0	1	1	1	1	1	1	1	0	0	0	0	0	0	0	0	0	0.83333	0.3	0.4	.	0.6	0.8	0.62
502	21464	36	1	3	3	0	0	0	0	0	0	0	0	0	0	0	0	0	0	0	0	0	0	0	0	0	1	0	0	0	0	0	0	0	0	0	0	0	0	0	0	0	1	.	.	0.3	1	1	1
503	21472	52	0	3	4	1	1	0	0	0	0	0	0	0	0	0	0	0	0	0	0	0	0	0	0	0	1	0	0	0	0	0	0	0	0	0	0	0	0	0	0	0	0	0.5	0.5	0.5	1	1	0.56
504	21473	29	1	2	1	1	0	0	0	0	0	0	0	0	0	0	0	0	0	0	0	0	0	0	0	0	1	0	0	0	0	0	0	0	0	0	0	0	0	0	0	0	0	0	0	0.2	0	0.16667	0
505	21474	52	1	3	3	1	1	.	0	0	.	.	.	.	.	.	.	.	.	.	.	.	.	.	.	.	.	.	.	.	.	.	.	.	.	.	.	.	.	.	.	.	.	.	.	.	.	.	.
506	21476	55	1	4	4	0	0	3.5	0	0	100	75	50	25	0	0	0	0	0	0	0	0	0	0	0	0	1	1	1	1	1	0	0	0	0	0	0	1	1	1	1	1	1	0	1	0.5	1	1	0.56
507	21479	50	1	2	0	0	0	3	0	0	0	0	0	0	0	0	0	0	0	0	0	0	0	0	0	0	1	1	1	0	0	0	0	0	0	0	0	0	0	0	0	0	0.83333	0	0.5	.	0.8	1	0.26
508	21481	31	0	4	3	0	1	0	0	1	0	0	0	0	0	0	0	0	0	0	0	0	0	0	0	0	1	1	1	0	0	0	0	0	0	0	0	0	0	0	0	0	1	0	0.3	0.5	1	0.66667	0.48
509	21495	32	1	1	2	1	0	0	0	1	0	0	0	0	0	0	0	0	0	0	0	0	0	0	0	0	0	0	0	0	0	0	0	0	0	0	0	0	0	0	0	0	1	0	0	0	0	0.33333	0
510	21498	43	0	4	4	1	1	3	1	0	125	100	75	50	25	0	0	0	0	0	0	0	0	0	0	0	1	1	1	1	1	0	0	0	0	0	0	0	0	0	0	0	1	0.5	0.5	0	1	1	0.6
511	21500	44	1	3	4	1	0	0	1	0	0	0	0	0	0	0	0	0	0	0	0	0	0	0	0	0	0	0	0	0	0	0	0	0	0	0	0	0	0	0	0	0	1	0.7	0.7	0.8	1	2	1
512	21504	23	0	3	2	0	0	0	0	0	0	0	0	0	0	0	0	0	0	0	0	0	0	0	0	0	1	0	0	0	0	0	0	0	0	0	0	0	0	0	0	0	0.66667	0	0	0	1	1	1
513	21505	32	1	2	3	1	0	0	0	1	375	350	300	250	200	125	75	0	0	50	175	250	300	325	350	375	0	0	0	0	0	0	0	0	0	0	0	0	0	0	0	0	1	0	1	1	0.8	0.86667	0.48
514	21507	52	1	4	5	1	1	1	1	0	0	0	0	0	0	0	0	0	0	0	0	0	0	0	0	0	1	1	1	1	1	1	1	1	0	0	0	0	0	0	0	0	1	0	0.5	0	0	0.5	0
515	21516	43	1	1	1	0	0	0	0	1	0	0	0	0	0	0	0	0	0	0	0	0	0	0	0	0	1	1	0	0	0	0	0	0	0	0	0	0	0	0	0	0	0.5	0	0	0	0	0	0.8
516	21520	25	0	2	2	1	0	0	0	1	375	375	375	375	250	250	250	0	0	0	0	0	0	0	0	0	1	0	0	0	0	0	0	0	0	0	0	0	0	0	0	0	1	0.2	0.2	0.5	1	1	0.12
517	21529	20	1	3	1	1	0	.	0	0	.	.	.	.	.	.	.	.	.	.	.	.	.	.	.	.	.	.	.	.	.	.	.	.	.	.	.	.	.	.	.	.	.	.	.	.	0	0	.
518	21533	34	1	3	1	1	0	0	0	1	100	75	50	50	25	25	25	0	0	0	0	0	0	0	25	50	1	1	1	1	1	1	0	0	0	0	0	0	0	0	0	0	0.83333	0.4	0.3	0.4	.	.	0.96
519	21535	49	1	4	6	1	1	2	1	0	0	0	0	0	0	0	0	0	0	0	0	0	0	0	0	0	1	1	1	1	1	1	1	0	0	0	0	0	0	0	0	0	0.66667	0	0	0	0.4	0.6	0
520	21538	36	0	3	2	1	0	0	0	0	375	350	325	300	275	250	225	25	0	0	0	0	0	0	0	0	1	1	1	1	1	1	1	0	0	0	0	0	0	0	0	0	1	0.5	1	0.5	1	1	1
521	21542	50	1	3	5	1	1	1	1	0	0	0	0	0	0	0	0	0	0	0	0	0	0	0	0	0	1	0	0	0	0	0	0	0	0	0	0	0	0	0	0	0	1	1	1	1	0.2	0.73333	1
522	21545	25	1	2	2	1	0	0.5	0	0	250	200	175	150	125	75	25	0	0	0	0	0	0	0	0	0	.	.	.	.	.	.	.	.	.	.	.	.	.	.	.	.	0.66667	0.3	0.4	0.4	0.2	1.03333	.
523	21546	50	0	3	1	1	1	2	0	0	250	0	0	0	0	0	0	0	0	0	0	0	0	0	0	0	1	1	1	1	1	0	0	0	0	0	0	0	0	0	0	0	1	0.5	0.2	0.5	1	1	0.8
524	21549	29	0	3	3	1	0	0	0	0	375	325	275	225	175	125	25	0	0	0	0	0	0	0	0	0	1	1	1	1	1	1	0	0	0	0	0	0	0	0	0	0	0.83333	0	0.5	0.4	1	0.83333	1
525	21552	36	0	3	3	1	0	0	0	1	0	0	0	0	0	0	0	0	0	0	0	0	0	0	0	0	1	0	0	0	0	0	0	0	0	0	0	0	0	0	0	0	0.5	0.5	0.4	0.4	0.6	0.73333	0.64
526	21554	22	1	1	1	1	0	0	0	1	.	.	.	.	.	.	.	.	.	.	.	.	.	.	.	.	1	1	1	1	1	0	0	0	0	0	0	0	0	0	0	0	0.66667	0.3	0.5	1	0	0.1	0.56
527	21555	32	1	2	2	1	0	0	0	0	0	0	0	0	0	0	0	0	0	0	0	0	0	0	0	0	1	0	0	0	0	0	0	0	0	0	0	0	0	0	0	0	0.66667	0	0	0	0	0	0.3
528	21556	21	1	3	1	1	0	0	0	1	0	0	0	0	0	0	0	0	0	0	0	0	0	0	0	0	1	0	0	0	0	0	0	0	0	0	0	0	0	0	0	0	1	0	0.1	1	0	0	0.02
529	21571	54	1	3	4	1	1	2	1	0	300	300	150	150	100	100	0	0	0	0	0	0	0	0	0	0	1	1	1	1	1	0	0	0	0	0	0	0	0	0	0	0	0.83333	0.2	0.3	0.3	0	1	0.5
530	21577	50	1	4	5	1	0	0	1	0	275	250	225	200	150	100	50	0	0	0	0	0	0	0	0	0	1	1	1	1	1	0	0	0	0	0	0	0	0	0	0	0	0.66667	0.6	0.6	0.5	0.8	0.96667	0.64
531	21578	22	0	3	3	0	0	0	0	1	.	.	.	.	.	.	.	.	.	.	.	.	.	.	.	.	1	1	1	1	1	1	0	0	0	0	0	0	0	0	0	0	0.16667	0.4	0.3	0.3	0	0.26667	0.06
532	21588	26	0	3	3	1	0	0	1	0	.	.	.	.	.	.	.	.	.	.	.	.	.	.	.	.	1	0	0	0	0	0	0	0	0	0	0	0	0	0	0	0	0.83333	0.4	0.3	.	1	1	0.86
533	21594	45	1	3	4	1	0	0	1	0	25	25	25	25	25	25	25	25	25	25	25	0	0	0	0	25	1	1	1	0	0	0	0	0	0	0	0	0	0	0	0	0	0.5	0	0.3	0	1	0.7	0
534	21605	24	1	2	2	1	0	0	0	1	25	0	0	0	0	0	0	0	0	0	0	0	0	0	0	0	1	1	0	0	0	0	0	0	0	0	0	0	0	0	0	0	0	0	0	0	0.2	0	0.02
535	21606	50	1	3	4	0	0	4	1	0	0	0	0	0	0	0	0	0	0	0	0	0	0	0	0	0	1	1	1	1	1	0	0	0	0	0	0	0	0	0	0	0	.	0	0	0.2	1	1	0.44
536	21608	28	1	3	3	1	0	1	0	0	0	0	0	0	0	0	0	0	0	0	0	0	0	0	0	0	1	0	0	0	0	0	0	0	0	0	0	0	0	0	0	0	0.5	0	0.6	0	.	.	1
537	21614	20	0	1	0	0	0	.	0	0	.	.	.	.	.	.	.	.	.	.	.	.	.	.	.	.	.	.	.	.	.	.	.	.	.	.	.	.	.	.	.	.	0.33333	.	.	.	.	.	.
538	21617	45	0	2	1	0	1	1	1	0	25	0	0	0	0	0	0	0	0	0	0	0	0	0	0	0	1	0	0	0	0	0	0	0	0	0	0	0	0	0	0	0	0.83333	0.4	0.3	0.3	0.6	0.73333	0.26
539	21618	24	1	4	1	0	0	.	0	0	.	.	.	.	.	.	.	.	.	.	.	.	.	.	.	.	.	.	.	.	.	.	.	.	.	.	.	.	.	.	.	.	.	.	.	.	.	.	.
540	21619	46	1	4	5	0	1	2	1	0	50	50	50	50	50	0	0	0	0	0	50	50	50	50	50	50	1	1	1	1	1	0	0	0	0	0	0	0	0	0	0	0	0.83333	0.3	0.3	.	1	0.9	0.8
541	21626	27	1	3	3	1	0	.	0	0	.	.	.	.	.	.	.	.	.	.	.	.	.	.	.	.	.	.	.	.	.	.	.	.	.	.	.	.	.	.	.	.	1	.	.	.	0	0.66667	.
542	21634	48	1	3	4	1	1	3	1	0	175	150	125	100	75	50	25	0	0	0	0	0	0	0	0	0	1	1	1	1	1	1	1	0	0	0	0	0	0	0	0	0	0.83333	0.6	0.6	1	1	1	1
543	21637	49	0	3	4	1	0	2	1	0	0	0	0	0	0	0	0	0	0	0	0	0	0	0	0	0	1	1	1	0	0	0	0	0	0	0	0	0	0	0	0	0	.	0.4	0.1	0.1	0.8	0.66667	0.06
544	21640	29	0	2	2	1	0	0	0	1	0	0	0	0	0	0	0	0	0	0	0	0	0	0	0	0	1	0	0	0	0	0	0	0	0	0	0	0	0	0	0	0	0.66667	1	0.5	0.5	1	0	0.4
545	21641	20	0	3	3	0	0	.	0	0	.	.	.	.	.	.	.	.	.	.	.	.	.	.	.	.	.	.	.	.	.	.	.	.	.	.	.	.	.	.	.	.	.	.	.	.	.	.	.
546	21654	28	0	2	2	1	0	0	0	1	375	0	0	0	0	0	0	0	0	0	0	0	0	0	0	0	1	1	1	1	1	0	0	0	0	0	0	0	0	0	0	0	1	0	0.6	0.2	0.8	0.73333	0.3
547	21661	46	1	3	4	1	0	1	1	0	0	0	0	0	0	0	0	0	0	0	0	0	0	0	0	0	1	1	1	1	1	1	1	0	0	0	0	0	0	0	0	0	0.83333	0.3	0.3	0.3	0.2	0.2	0.2
548	21664	32	1	3	5	1	0	2	1	0	.	.	.	.	.	.	.	.	.	.	.	.	.	.	.	.	.	.	.	.	.	.	.	.	.	.	.	.	.	.	.	.	0.5	0.3	0.3	.	.	.	.
549	21667	57	0	2	2	0	0	.	0	0	0	0	0	0	0	0	0	0	0	0	0	0	0	0	0	0	0	0	0	0	0	0	0	0	1	1	1	1	1	1	1	1	1	.	.	0.5	.	.	1
550	21671	36	1	2	1	1	0	0	0	1	125	100	75	50	25	0	0	0	0	0	0	0	0	0	0	0	1	1	1	1	0	0	0	0	0	0	0	0	0	0	0	0	0.16667	0.2	0.3	0.5	0.2	0.16667	0.12
551	21688	44	1	3	3	1	1	0	0	1	125	100	75	50	25	0	0	0	0	0	0	0	0	0	0	0	1	0	0	0	0	0	0	0	0	0	0	0	0	0	0	0	1	1	0.5	0.9	1	1	1
552	21690	55	0	4	4	1	1	2	1	0	0	0	0	0	0	0	0	0	0	0	0	0	0	0	0	0	0	0	0	0	0	0	0	0	0	0	0	0	0	0	0	0	0.33333	0	0.3	0.3	1	1	0.54
553	21700	42	1	3	4	1	1	1.5	1	0	0	0	0	0	0	0	0	0	0	0	0	0	0	0	0	0	1	0	0	0	0	0	0	0	0	0	0	0	0	0	0	0	0	0	0	0	0	0	0
554	21705	29	1	4	5	1	0	.	0	0	.	.	.	.	.	.	.	.	.	.	.	.	.	.	.	.	.	.	.	.	.	.	.	.	.	.	.	.	.	.	.	.	0	.	.	.	.	.	.
555	21717	27	1	2	3	1	0	.	0	0	.	.	.	.	.	.	.	.	.	.	.	.	.	.	.	.	.	.	.	.	.	.	.	.	.	.	.	.	.	.	.	.	.	.	.	.	.	.	.
556	21718	24	0	3	2	1	0	0	0	1	200	175	150	125	100	75	50	25	0	0	0	0	0	0	0	0	.	.	.	.	.	.	.	.	.	.	.	.	.	.	.	.	0.5	0.4	0.5	.	0.6	0.6	.
557	21729	36	1	1	2	1	1	0	0	1	0	0	0	0	0	0	0	0	0	0	0	0	0	0	0	0	1	0	0	0	0	0	0	0	0	0	0	0	0	0	0	0	0.5	0	0	0	0	0	0
558	21734	41	1	3	5	1	0	0	0	1	100	75	50	25	0	0	0	0	0	0	0	0	0	0	0	0	1	1	1	1	1	0	0	0	0	0	0	0	0	0	0	0	0.83333	0.5	0.5	0.5	1	1	1
559	21737	24	1	5	0	1	0	.	0	0	.	.	.	.	.	.	.	.	.	.	.	.	.	.	.	.	.	.	.	.	.	.	.	.	.	.	.	.	.	.	.	.	0.33333	.	.	.	.	.	.
560	21754	36	1	3	4	1	0	1	0	0	375	325	275	225	175	125	75	0	0	0	0	0	0	0	0	0	1	0	0	0	0	0	0	0	0	0	0	0	0	0	0	0	1	0.4	0.5	0.4	1	1	0.56
561	21758	28	1	5	2	0	0	.	0	0	.	.	.	.	.	.	.	.	.	.	.	.	.	.	.	.	.	.	.	.	.	.	.	.	.	.	.	.	.	.	.	.	0	.	.	.	.	.	.
562	21762	40	1	4	3	0	0	0	0	0	250	200	175	150	100	75	25	0	0	0	0	0	0	0	0	0	1	1	1	1	1	1	0	0	0	0	0	0	0	0	0	0	1	0.7	0.6	0.6	1	0.93333	0.66
563	21765	37	1	3	1	1	0	.	0	0	.	.	.	.	.	.	.	.	.	.	.	.	.	.	.	.	.	.	.	.	.	.	.	.	.	.	.	.	.	.	.	.	.	.	.	.	.	.	.
[truncated: 14 more columns]
